# Supplementary material for: Origin and evolution of acrocentric chromosomes in human and great apes
Source: bioRxiv. 2025 Dec 23:2025.12.22.696095. Preprint. [Version 1] doi: 10.64898/2025.12.22.696095 (PMC12767296; doi:10.64898/2025.12.22.696095)
Supplement: Supplement 2 [file media-2.xlsx]

## Sheet: Table S1. Satellite bases by ch
Table S1. Satellite bases by chromosome
Total bases of annotated acrocentric-like satellites (HSat2, HSat3, CER, bSat, HSat1A, HSat1B, SST1) tallied across both haplotypes for each chromosome and species
Chr	Species	Sum
chr18	mPonAbe1	11505200
chr18	mPonPyg2	18964583
chr18	mPanPan1	42199771
chr18	hg002	36725
chr18	mGorGor1	51009122
chr18	mPanTro3	18629060
chrY	mPonAbe1	24066079
chrY	mPonPyg2	13209101
chrY	mPanPan1	16996363
chrY	hg002	37383634
chrY	mPanTro3	10766284
chrY	mGorGor1	33605096
chr13	mPonPyg2	24484342
chr13	mPanPan1	23375751
chr13	hg002	11649241
chr13	mPanTro3	16684587
chr13	mGorGor1	44513267
chr13	mPonAbe1	10732636
chr14	mPonPyg2	15590135
chr14	hg002	10722199
chr14	mPanPan1	21429969
chr14	mPanTro3	16550490
chr14	mGorGor1	47364332
chr14	mPonAbe1	14922913
chr11	mPonAbe1	4632850
chr11	mPonPyg2	4616244
chr11	mPanPan1	81478
chr11	hg002	4152
chr11	mPanTro3	58169
chr11	mGorGor1	72119
chr17	hg002	1916286
chr17	mPanPan1	11470522
chr17	mGorGor1	5986567
chr17	mPanTro3	3043344
chr17	mPonPyg2	10724488
chr17	mPonAbe1	7719880
chr15	mPonAbe1	12314137
chr15	mPonPyg2	23015558
chr15	mGorGor1	35931882
chr15	mPanTro3	9006334
chr15	mPanPan1	10467612
chr15	hg002	16925744
chr9	mPonPyg2	11429499
chr9	mPanPan1	15416940
chr9	hg002	33103834
chr9	mGorGor1	31847540
chr9	mPanTro3	4738952
chr9	mPonAbe1	10561117
chr3	mPonAbe1	825587
chr3	mGorGor1	203375
chr3	mPanTro3	468232
chr3	mPanPan1	360524
chr3	hg002	3872178
chr3	mPonPyg2	571663
chr4	mPanPan1	814005
chr4	hg002	4013344
chr4	mPanTro3	1427254
chr4	mGorGor1	18775306
chr4	mPonPyg2	592651
chr4	mPonAbe1	1071978
chr21	mPonPyg2	27928043
chr21	mPanPan1	14875800
chr21	hg002	8105367
chr21	mGorGor1	11229272
chr21	mPanTro3	11136157
chr21	mPonAbe1	14140950
chr16	mPonAbe1	568651
chr16	mGorGor1	53549242
chr16	mPanTro3	4695789
chr16	hg002	18340329
chr16	mPanPan1	19688478
chr16	mPonPyg2	583825
chr1	mPonAbe1	826104
chr1	mPonPyg2	515336
chr1	mPanTro3	1024004
chr1	mGorGor1	1529411
chr1	hg002	27431281
chr1	mPanPan1	544289
chr2	mPonPyg2	37134356
chr2	hg002	1995910
chr2	mPanPan1	4317830
chr2	mGorGor1	44327411
chr2	mPanTro3	4061254
chr2	mPonAbe1	31839125
chr19	mPonAbe1	2030915
chr19	mPonPyg2	1968491
chr19	mGorGor1	2092607
chr19	mPanTro3	1010090
chr19	mPanPan1	1502954
chr19	hg002	1550352
chr7	mPanPan1	20692713
chr7	hg002	1878671
chr7	mGorGor1	1346713
chr7	mPanTro3	6841087
chr7	mPonPyg2	731009
chr7	mPonAbe1	819659
chr8	mPonAbe1	164202
chr8	mPonPyg2	162542
chr8	mPanTro3	121270
chr8	mGorGor1	186787
chr8	hg002	173823
chr8	mPanPan1	172545
chr6	mPonAbe1	7890
chr6	mPonPyg2	9130
chr6	mPanPan1	8826
chr6	hg002	6973
chr6	mPanTro3	23876
chr6	mGorGor1	7755
chr20	mPanTro3	1065824
chr20	mGorGor1	817622
chr20	mPanPan1	2151513
chr20	hg002	2598276
chr20	mPonPyg2	1217720
chr20	mPonAbe1	1733742
chr12	mPonAbe1	11801
chr12	mPonPyg2	127475
chr12	hg002	48126
chr12	mPanPan1	59888
chr12	mGorGor1	51688
chr12	mPanTro3	58221
chrX	mPonAbe1	5796
chrX	hg002	2183
chrX	mPanPan1	3264
chrX	mGorGor1	8208
chrX	mPonPyg2	6074
chr22	mPonAbe1	18692603
chr22	mPonPyg2	25810592
chr22	mPanTro3	11371379
chr22	mGorGor1	11825665
chr22	hg002	10544595
chr22	mPanPan1	37759939
chr10	mPonAbe1	412174
chr10	mPonPyg2	322125
chr10	mPanPan1	1214089
chr10	hg002	3407956
chr10	mGorGor1	386153
chr10	mPanTro3	1076929
chr5	mPonAbe1	990
chr5	mPanTro3	24273
chr5	mPanPan1	9837
chr5	hg002	1350703

## Sheet: Table S2. Satellite bases by cl
Table S2. Satellite bases by class
Total bases of annotated satellite classes tallied across both haplotypes and broken down by acrocentric and non-acrocentric chromosomes in each species
Satellite Class	hg002_acros	hg002_notacros	mGorGor1_acros	mGorGor1_notacros	mPanPan1_acros	mPanPan1_notacros	mPanTro3_acros	mPanTro3_notacros	mPonAbe1_acros	mPonAbe1_notacros	mPonPyg2_acros	mPonPyg2_notacros
ACRO1	3311766	352460	8234094	102283	18848933	263541	14968266	207423	4535392	105281	6147573	90105
CER	1615355	263638	358233	104532	877476	139359	2037789	180373	1325900	1596073	1542197	1582146
DAZ	0	0	81628	3800	55718	3803	124918	3803	283499	3823	292686	3814
GAP	31052022	0	4010000	5000	9080000	0	10000000	0	15005000	571256	17000000	5000
GAP,HSat3	0	0	6336743	0	0	0	0	0	0	0	0	0
HSat1A	13375943	6253942	58046767	19359757	89827743	593547	32679488	600979	0	0	0	0
HSat1B	16999493	0	7874506	49188	237710	97617	444819	112583	9657	8075	12758	4038
HSat2,3	48884286	89331534	146990672	108612094	32361925	80148903	19073500	30551497	137266821	6484460	184055667	8650401
RBMY	0	0	276593	17243	614445	20015	453580	19942	487343	15087	556492	15081
SST1	1077646	1337454	6003762	2266284	5880514	2281392	7226276	1690656	1077563	8900952	1080278	9143880
TSPY	0	0	101109	7211	187914	3744	194272	3744	457054	3784	656673	3782
VNTR	0	0	2806321	4309945	303110	2432531	237714	1010834	91166	763129	59655	415028
alpha	13919073	32272161	2131845	30485889	9904106	33744499	5063709	30066524	55949600	24554123	59374876	22894170
bSat	10066291	4192074	36519148	2145820	8895074	5452948	8707819	5401391	4559427	3737378	4727736	2678203
cenSat(6kbHsap)	0	0	195126	485518	62406	502745	25335	520827	181677	507912	231641	488164
cenSat(6kbHsap,DNM1_rnd-6_family-2176)	0	0	9169	47258	5974	44133	8852	45991	17538	26826	16014	24020
cenSat(6kbHsap,DNM1_rnd-6_family-2176,SAT-VAR_rnd-6_family-1442,SAT-VAR_rnd-6_family-1509)	0	0	0	0	0	0	7070	0	0	0	0	0
cenSat(6kbHsap,DNM1_rnd-6_family-2176,SAT-VAR_rnd-6_family-1509)	0	0	0	0	0	891	0	0	0	0	0	0
cenSat(6kbHsap,FAM90A_rnd-6_family-663)	0	0	0	6534	0	0	0	6566	0	0	0	0
cenSat(6kbHsap,HSAT4)	0	0	0	0	0	0	0	15363	0	89367	0	89223
cenSat(6kbHsap,HSAT5,SAT-VAR_rnd-6_family-1509)	0	0	1386	0	11206	2825	15388	1401	2834	0	2833	0
cenSat(6kbHsap,HSAT5,SAT-VAR_rnd-6_family-1509,SAT-VAR_rnd-6_family-3554)	0	0	0	24121	0	25642	0	25643	0	25460	0	12773
cenSat(6kbHsap,MER5A1_rnd-6_family-5959)	0	0	43047	0	0	8628	8044	8650	0	0	9511	0
cenSat(6kbHsap,RBMY_family-60)	0	0	0	10138	0	0	0	0	0	0	0	5120
cenSat(6kbHsap,SAT-VAR_rnd-6_family-1431)	0	0	0	0	0	0	0	0	0	0	0	41145
cenSat(6kbHsap,SAT-VAR_rnd-6_family-1442,SAT-VAR_rnd-6_family-1509)	0	0	0	0	13454	0	6881	0	0	0	0	0
cenSat(6kbHsap,SAT-VAR_rnd-6_family-1509)	0	0	0	136856	0	58221	6607	46315	4929	249102	6138	311700
cenSat(6kbHsap,SAT-VAR_rnd-6_family-1509,SAT-VAR_rnd-6_family-3554)	0	0	0	0	0	0	0	0	0	41449	0	41410
cenSat(6kbHsap,SAT-VAR_rnd-6_family-3554)	0	0	6008	14430	0	1755	0	0	5489	12535	2751	21061
cenSat(6kbHsap,SAT-VAR_rnd-6_family-4384)	0	0	0	3852	0	9610	0	0	0	0	0	0
cenSat(6kbHsap,SATR1)	0	0	0	12400	0	0	0	0	5832	0	5834	0
cenSat(6kbHsap,SATR1,SATR2)	0	0	0	0	0	15414	0	30604	27870	8863	0	12840
cenSat(6kbHsap,SATR2)	0	0	0	25447	0	19666	0	28530	22915	7828	22947	3914
cenSat(COMP-subunit_5SRNA_rnd-6_family-13719)	7014	15207	0	0	0	0	0	0	0	0	0	0
cenSat(COMP-subunit_5SRNA_rnd-6_family-13719,COMP-subunit_5SRNA_rnd-6_family-13720)	140322	95193	0	0	0	0	0	0	0	0	0	0
cenSat(COMP-subunit_5SRNA_rnd-6_family-13719,COMP-subunit_5SRNA_rnd-6_family-13720,HSAT4)	0	445852	0	0	0	0	0	0	0	0	0	0
cenSat(COMP-subunit_5SRNA_rnd-6_family-13719,HSAT4)	0	24337	0	0	0	0	0	0	0	0	0	0
cenSat(COMP-subunit_FAM90A_rnd-6_family-7382)	3195	401793	0	0	0	0	0	0	0	0	0	0
cenSat(COMP-subunit_TAF11_rnd-6_family-27360)	0	351917	0	0	0	0	0	0	0	0	0	0
cenSat(COMP-subunit_TELO_rnd-6_family-166)	0	2160	0	0	0	0	0	0	0	0	0	0
cenSat(COMP-subunit_VNTR_rnd-6_family-8746)	0	46176	0	0	0	0	0	0	0	0	0	0
cenSat(COMP-subunit_VNTR_rnd-6_family-8746,COMP-subunit_VNTR_rnd-6_family-8747)	0	551077	0	0	0	0	0	0	0	0	0	0
cenSat(DNM1_rnd-6_family-2176)	0	0	269611	19047	12136	575342	12138	324956	389664	34517	365144	38411
cenSat(FAM90A_rnd-6_family-663)	0	0	700324	243183	260664	169449	260411	185286	329847	181870	396283	149073
cenSat(HSAT4)	0	302142	0	168125	0	413489	0	410175	0	282814	0	283950
cenSat(HSAT5)	0	13042	1670	7090	0	9927	0	24514	0	6766	0	6760
cenSat(HSAT5,HSAT5v1)	48484	117822	0	0	0	0	0	0	0	0	0	0
cenSat(HSAT5,HSAT5v1,HSAT5v2)	0	15146	0	0	0	0	0	0	0	0	0	0
cenSat(HSAT5,HSAT5v2)	62545	210169	0	0	0	0	0	0	0	0	0	0
cenSat(HSAT5,SAT-VAR_rnd-6_family-1509)	0	0	34452	40691	15303	59955	34993	62678	20753	31078	22181	29787
cenSat(HSAT5,SAT-VAR_rnd-6_family-1509,SAT-VAR_rnd-6_family-3554)	0	0	49247	28201	0	68626	0	68529	0	65773	0	78446
cenSat(HSAT5,SAT-VAR_rnd-6_family-3554)	0	0	87400	45743	72715	145323	108169	153884	132161	24527	137752	24540
cenSat(HSAT5v1)	22419	352658	0	0	0	0	0	0	0	0	0	0
cenSat(HSAT5v1,HSAT5v2)	0	39567	0	0	0	0	0	0	0	0	0	0
cenSat(HSAT5v2)	1257	47765	0	0	0	0	0	0	0	0	0	0
cenSat(MER5A1_rnd-6_family-5959)	0	0	622426	305116	81338	647256	212622	684400	776194	40705	782038	102041
cenSat(SAT-VAR_rnd-6_family-1431)	0	0	0	130441	0	164025	0	159482	2853414	274178	3222523	240689
cenSat(SAT-VAR_rnd-6_family-1442)	0	0	21019	0	20282	0	15923	4832	0	0	0	0
cenSat(SAT-VAR_rnd-6_family-1442,SATR1)	0	0	126779	187085	74176	869271	8834	303778	0	37192	0	15419
cenSat(SAT-VAR_rnd-6_family-1442,SATR1,SATR2)	0	0	189565	249632	168043	952751	164076	790460	0	1419267	0	598069
cenSat(SAT-VAR_rnd-6_family-1442,SATR2)	0	0	0	0	19751	0	10085	0	0	4618	0	0
cenSat(SAT-VAR_rnd-6_family-1509)	0	0	0	126417	0	109342	0	97397	0	256357	0	267628
cenSat(SAT-VAR_rnd-6_family-1509,SAT-VAR_rnd-6_family-3554)	0	0	0	27669	0	35666	0	35619	0	59254	0	59377
cenSat(SAT-VAR_rnd-6_family-3554)	0	0	0	62726	0	65804	0	64218	0	65028	0	63303
cenSat(SAT-VAR_rnd-6_family-4384)	0	0	192612	120267	12670	267106	25340	220253	7188	6996	10520	7339
cenSat(SATR1)	65744	560006	106485	339713	31634	544837	23069	460331	153843	556475	155119	362150
cenSat(SATR1,SATR1v)	12831	119477	0	0	0	0	0	0	0	0	0	0
cenSat(SATR1,SATR1v,SATR2)	45600	202243	0	0	0	0	0	0	0	0	0	0
cenSat(SATR1,SATR2)	362340	1186816	306678	1141048	351371	1896611	381604	1772123	370553	1436032	403316	1266269
cenSat(SATR1,SATR2,SAT_family-0)	0	0	0	23152	0	0	0	0	0	43332	0	43424
cenSat(SATR1,SAT_family-0)	0	0	0	23069	0	0	0	0	0	0	0	0
cenSat(SATR1v)	18344	27080	0	0	0	0	0	0	0	0	0	0
cenSat(SATR1v,SATR2)	44595	7806	0	0	0	0	0	0	0	0	0	0
cenSat(SATR2)	12392	215545	19730	233304	18030	184553	26736	183690	31041	166278	30015	157216
cenSat(SAT_family-0)	0	0	57952	106546	43332	91354	34970	114197	151284	149902	153071	153360
gSat	350553	1119684	76491	603272	162187	713068	207028	719331	402557	430249	368975	438163
other	20329209	132376309	76989712	198428333	14902697	104495655	26371358	131017775	79956732	251838834	65131873	211703875
pCHT	0	0	73761069	449749908	34747122	243747545	0	0	0	0	0	0
rDNA	2433795	24447	1009068	24512	2712071	24487	3030311	24456	3905213	47460	2676782	62240
subTerm(PTPCHT7)	0	0	0	0	0	0	43960023	242364211	0	0	0	0

## Sheet: Table S3. Pseudo-homolog region
Table S3. Pseudo-homolog regions
Total bases identified as putative pseudo-homolog regions between all pairs of chromosomes from each species, filtered three different ways: unfiltered, exclude_censat, and exclude_censat_telo_subterm. Totals are the haploid average between each diploid pair.
Filtered?	Genome	ChrA (HSA#)	ChrB (HSA#)	Bases	Identity
unfiltered	hg002	chr10	chr11	0	0
unfiltered	hg002	chr10	chr12	0	0
unfiltered	hg002	chr10	chr13	0	0
unfiltered	hg002	chr10	chr14	0	0
unfiltered	hg002	chr10	chr15	0	0
unfiltered	hg002	chr10	chr16	13750	99.1545
unfiltered	hg002	chr10	chr17	0	0
unfiltered	hg002	chr10	chr18	40000	99.4062
unfiltered	hg002	chr10	chr19	0	0
unfiltered	hg002	chr1	chr10	0	0
unfiltered	hg002	chr10	chr20	0	0
unfiltered	hg002	chr10	chr21	0	0
unfiltered	hg002	chr10	chr22	0	0
unfiltered	hg002	chr10	chr2	17500	99.2071
unfiltered	hg002	chr10	chr3	0	0
unfiltered	hg002	chr10	chr4	141250	99.315
unfiltered	hg002	chr10	chr5	17500	99.2286
unfiltered	hg002	chr10	chr6	20000	99.2313
unfiltered	hg002	chr10	chr7	15000	99.225
unfiltered	hg002	chr10	chr8	0	0
unfiltered	hg002	chr10	chr9	0	0
unfiltered	hg002	chr10	chrX	0	0
unfiltered	hg002	chr10	chrY	0	0
unfiltered	hg002	chr11	chr12	0	0
unfiltered	hg002	chr11	chr13	0	0
unfiltered	hg002	chr11	chr14	0	0
unfiltered	hg002	chr11	chr15	87500	99.5771
unfiltered	hg002	chr11	chr16	61250	99.4143
unfiltered	hg002	chr11	chr17	5000	99.4
unfiltered	hg002	chr11	chr18	0	0
unfiltered	hg002	chr11	chr19	155000	99.4266
unfiltered	hg002	chr1	chr11	87500	99.3929
unfiltered	hg002	chr11	chr20	22500	99.4333
unfiltered	hg002	chr11	chr21	0	0
unfiltered	hg002	chr11	chr22	0	0
unfiltered	hg002	chr11	chr2	10000	99
unfiltered	hg002	chr11	chr3	157500	99.5222
unfiltered	hg002	chr11	chr4	0	0
unfiltered	hg002	chr11	chr5	80000	99.3422
unfiltered	hg002	chr11	chr6	62500	99.28
unfiltered	hg002	chr11	chr7	66250	99.4604
unfiltered	hg002	chr11	chr8	41250	99.4485
unfiltered	hg002	chr11	chr9	155000	99.4508
unfiltered	hg002	chr11	chrX	0	0
unfiltered	hg002	chr11	chrY	0	0
unfiltered	hg002	chr12	chr13	0	0
unfiltered	hg002	chr12	chr14	0	0
unfiltered	hg002	chr12	chr15	0	0
unfiltered	hg002	chr12	chr16	5000	99.1
unfiltered	hg002	chr12	chr17	0	0
unfiltered	hg002	chr12	chr18	0	0
unfiltered	hg002	chr12	chr19	0	0
unfiltered	hg002	chr1	chr12	0	0
unfiltered	hg002	chr12	chr20	10000	99.4375
unfiltered	hg002	chr12	chr21	0	0
unfiltered	hg002	chr12	chr22	0	0
unfiltered	hg002	chr12	chr2	0	0
unfiltered	hg002	chr12	chr3	0	0
unfiltered	hg002	chr12	chr4	0	0
unfiltered	hg002	chr12	chr5	0	0
unfiltered	hg002	chr12	chr6	10000	99.825
unfiltered	hg002	chr12	chr7	0	0
unfiltered	hg002	chr12	chr8	0	0
unfiltered	hg002	chr12	chr9	10000	99.4375
unfiltered	hg002	chr12	chrX	0	0
unfiltered	hg002	chr12	chrY	0	0
unfiltered	hg002	chr13	chr14	4388750	99.5495
unfiltered	hg002	chr13	chr15	1890000	99.6041
unfiltered	hg002	chr13	chr16	0	0
unfiltered	hg002	chr13	chr17	0	0
unfiltered	hg002	chr13	chr18	0	0
unfiltered	hg002	chr13	chr19	0	0
unfiltered	hg002	chr1	chr13	22500	99.05
unfiltered	hg002	chr13	chr20	0	0
unfiltered	hg002	chr13	chr21	4636250	99.7387
unfiltered	hg002	chr13	chr22	3257500	99.6731
unfiltered	hg002	chr13	chr2	0	0
unfiltered	hg002	chr13	chr3	386250	99.4663
unfiltered	hg002	chr13	chr4	186250	99.2752
unfiltered	hg002	chr13	chr5	0	0
unfiltered	hg002	chr13	chr6	0	0
unfiltered	hg002	chr13	chr7	0	0
unfiltered	hg002	chr13	chr8	0	0
unfiltered	hg002	chr13	chr9	0	0
unfiltered	hg002	chr13	chrX	0	0
unfiltered	hg002	chr13	chrY	0	0
unfiltered	hg002	chr14	chr15	2063750	99.5914
unfiltered	hg002	chr14	chr16	0	0
unfiltered	hg002	chr14	chr17	0	0
unfiltered	hg002	chr14	chr18	0	0
unfiltered	hg002	chr14	chr19	0	0
unfiltered	hg002	chr1	chr14	32500	99.0846
unfiltered	hg002	chr14	chr20	0	0
unfiltered	hg002	chr14	chr21	3396250	99.5272
unfiltered	hg002	chr14	chr22	4731250	99.5591
unfiltered	hg002	chr14	chr2	0	0
unfiltered	hg002	chr14	chr3	341250	99.4663
unfiltered	hg002	chr14	chr4	90000	99.3069
unfiltered	hg002	chr14	chr5	0	0
unfiltered	hg002	chr14	chr6	0	0
unfiltered	hg002	chr14	chr7	0	0
unfiltered	hg002	chr14	chr8	0	0
unfiltered	hg002	chr14	chr9	0	0
unfiltered	hg002	chr14	chrX	0	0
unfiltered	hg002	chr14	chrY	7500	99.0333
unfiltered	hg002	chr15	chr16	0	0
unfiltered	hg002	chr15	chr17	0	0
unfiltered	hg002	chr15	chr18	0	0
unfiltered	hg002	chr15	chr19	68750	99.4745
unfiltered	hg002	chr1	chr15	17500	99.1214
unfiltered	hg002	chr15	chr20	1250	99
unfiltered	hg002	chr15	chr21	1141250	99.5214
unfiltered	hg002	chr15	chr22	1303750	99.5885
unfiltered	hg002	chr15	chr2	5000	99
unfiltered	hg002	chr15	chr3	481250	99.5078
unfiltered	hg002	chr15	chr4	26250	99.5048
unfiltered	hg002	chr15	chr5	13750	99.2091
unfiltered	hg002	chr15	chr6	31250	99.196
unfiltered	hg002	chr15	chr7	0	0
unfiltered	hg002	chr15	chr8	10000	99.2375
unfiltered	hg002	chr15	chr9	71250	99.3386
unfiltered	hg002	chr15	chrX	0	0
unfiltered	hg002	chr15	chrY	0	0
unfiltered	hg002	chr16	chr17	0	0
unfiltered	hg002	chr16	chr18	0	0
unfiltered	hg002	chr16	chr19	55000	99.4114
unfiltered	hg002	chr1	chr16	380000	99.3595
unfiltered	hg002	chr16	chr20	46250	99.4432
unfiltered	hg002	chr16	chr21	0	0
unfiltered	hg002	chr16	chr22	0	0
unfiltered	hg002	chr16	chr2	17500	99.4357
unfiltered	hg002	chr16	chr3	68750	99.4091
unfiltered	hg002	chr16	chr4	0	0
unfiltered	hg002	chr16	chr5	61250	99.3469
unfiltered	hg002	chr16	chr6	81250	99.6662
unfiltered	hg002	chr16	chr7	127500	99.5402
unfiltered	hg002	chr16	chr8	12500	99.18
unfiltered	hg002	chr16	chr9	106250	99.6482
unfiltered	hg002	chr16	chrX	5000	99.45
unfiltered	hg002	chr16	chrY	5000	99.3
unfiltered	hg002	chr17	chr18	0	0
unfiltered	hg002	chr17	chr19	13750	99.1
unfiltered	hg002	chr1	chr17	8750	99.0714
unfiltered	hg002	chr17	chr20	15000	99.175
unfiltered	hg002	chr17	chr21	20000	99.1875
unfiltered	hg002	chr17	chr22	20000	99.2125
unfiltered	hg002	chr17	chr2	0	0
unfiltered	hg002	chr17	chr3	0	0
unfiltered	hg002	chr17	chr4	10000	99.0625
unfiltered	hg002	chr17	chr5	17500	99.5643
unfiltered	hg002	chr17	chr6	12500	99.18
unfiltered	hg002	chr17	chr7	0	0
unfiltered	hg002	chr17	chr8	10000	99.6
unfiltered	hg002	chr17	chr9	0	0
unfiltered	hg002	chr17	chrX	0	0
unfiltered	hg002	chr17	chrY	0	0
unfiltered	hg002	chr18	chr19	0	0
unfiltered	hg002	chr1	chr18	0	0
unfiltered	hg002	chr18	chr20	0	0
unfiltered	hg002	chr18	chr21	13750	99.0182
unfiltered	hg002	chr18	chr22	0	0
unfiltered	hg002	chr18	chr2	0	0
unfiltered	hg002	chr18	chr3	0	0
unfiltered	hg002	chr18	chr4	0	0
unfiltered	hg002	chr18	chr5	0	0
unfiltered	hg002	chr18	chr6	0	0
unfiltered	hg002	chr18	chr7	0	0
unfiltered	hg002	chr18	chr8	0	0
unfiltered	hg002	chr18	chr9	0	0
unfiltered	hg002	chr18	chrX	0	0
unfiltered	hg002	chr18	chrY	0	0
unfiltered	hg002	chr1	chr19	93750	99.3867
unfiltered	hg002	chr19	chr20	20000	99.225
unfiltered	hg002	chr19	chr21	22500	99.25
unfiltered	hg002	chr19	chr22	20000	99.3187
unfiltered	hg002	chr19	chr2	12500	99
unfiltered	hg002	chr19	chr3	186250	99.7289
unfiltered	hg002	chr19	chr4	6250	99.1
unfiltered	hg002	chr19	chr5	215000	99.2971
unfiltered	hg002	chr19	chr6	67500	99.3352
unfiltered	hg002	chr19	chr7	55000	99.5023
unfiltered	hg002	chr19	chr8	60000	99.45
unfiltered	hg002	chr19	chr9	182500	99.7178
unfiltered	hg002	chr19	chrX	0	0
unfiltered	hg002	chr19	chrY	0	0
unfiltered	hg002	chr1	chr20	28750	99.2087
unfiltered	hg002	chr1	chr21	16250	99.1692
unfiltered	hg002	chr1	chr22	40000	99.0781
unfiltered	hg002	chr1	chr2	353750	99.1424
unfiltered	hg002	chr1	chr3	87500	99.4057
unfiltered	hg002	chr1	chr4	5000	99.075
unfiltered	hg002	chr1	chr5	153750	99.5154
unfiltered	hg002	chr1	chr6	102500	99.4439
unfiltered	hg002	chr1	chr7	60000	99.3438
unfiltered	hg002	chr1	chr8	88750	99.3775
unfiltered	hg002	chr1	chr9	90000	99.3514
unfiltered	hg002	chr1	chrX	0	0
unfiltered	hg002	chr1	chrY	0	0
unfiltered	hg002	chr20	chr21	15000	99.4167
unfiltered	hg002	chr20	chr22	12500	99.34
unfiltered	hg002	chr2	chr20	7500	99
unfiltered	hg002	chr20	chr3	21250	99.3882
unfiltered	hg002	chr20	chr4	7500	99.15
unfiltered	hg002	chr20	chr5	15000	99.525
unfiltered	hg002	chr20	chr6	55000	99.4455
unfiltered	hg002	chr20	chr7	50000	99.57
unfiltered	hg002	chr20	chr8	10000	99.275
unfiltered	hg002	chr20	chr9	31250	99.512
unfiltered	hg002	chr20	chrX	0	0
unfiltered	hg002	chr20	chrY	0	0
unfiltered	hg002	chr21	chr22	1606250	99.5892
unfiltered	hg002	chr2	chr21	5000	99
unfiltered	hg002	chr21	chr3	398750	99.4796
unfiltered	hg002	chr21	chr4	220000	99.2011
unfiltered	hg002	chr21	chr5	0	0
unfiltered	hg002	chr21	chr6	0	0
unfiltered	hg002	chr21	chr7	0	0
unfiltered	hg002	chr21	chr8	0	0
unfiltered	hg002	chr21	chr9	0	0
unfiltered	hg002	chr21	chrX	0	0
unfiltered	hg002	chr21	chrY	0	0
unfiltered	hg002	chr2	chr22	27500	99.0727
unfiltered	hg002	chr22	chr3	361250	99.4623
unfiltered	hg002	chr22	chr4	142500	99.243
unfiltered	hg002	chr22	chr5	0	0
unfiltered	hg002	chr22	chr6	0	0
unfiltered	hg002	chr22	chr7	0	0
unfiltered	hg002	chr22	chr8	0	0
unfiltered	hg002	chr22	chr9	0	0
unfiltered	hg002	chr22	chrX	0	0
unfiltered	hg002	chr22	chrY	0	0
unfiltered	hg002	chr2	chr3	2500	99
unfiltered	hg002	chr2	chr4	2500	99.1
unfiltered	hg002	chr2	chr5	22500	99.35
unfiltered	hg002	chr2	chr6	35000	99.2857
unfiltered	hg002	chr2	chr7	20000	99.2875
unfiltered	hg002	chr2	chr8	0	0
unfiltered	hg002	chr2	chr9	83750	99.0985
unfiltered	hg002	chr2	chrX	122500	99.6327
unfiltered	hg002	chr2	chrY	0	0
unfiltered	hg002	chr3	chr4	0	0
unfiltered	hg002	chr3	chr5	80000	99.3984
unfiltered	hg002	chr3	chr6	62500	99.376
unfiltered	hg002	chr3	chr7	75000	99.425
unfiltered	hg002	chr3	chr8	60000	99.4562
unfiltered	hg002	chr3	chr9	206250	99.797
unfiltered	hg002	chr3	chrX	0	0
unfiltered	hg002	chr3	chrY	0	0
unfiltered	hg002	chr4	chr5	0	0
unfiltered	hg002	chr4	chr6	0	0
unfiltered	hg002	chr4	chr7	0	0
unfiltered	hg002	chr4	chr8	0	0
unfiltered	hg002	chr4	chr9	0	0
unfiltered	hg002	chr4	chrX	0	0
unfiltered	hg002	chr4	chrY	0	0
unfiltered	hg002	chr5	chr6	137500	99.4336
unfiltered	hg002	chr5	chr7	71250	99.3912
unfiltered	hg002	chr5	chr8	102500	99.5268
unfiltered	hg002	chr5	chr9	82500	99.3652
unfiltered	hg002	chr5	chrX	0	0
unfiltered	hg002	chr5	chrY	0	0
unfiltered	hg002	chr6	chr7	48750	99.341
unfiltered	hg002	chr6	chr8	97500	99.3897
unfiltered	hg002	chr6	chr9	56250	99.36
unfiltered	hg002	chr6	chrX	0	0
unfiltered	hg002	chr6	chrY	0	0
unfiltered	hg002	chr7	chr8	10000	99.3
unfiltered	hg002	chr7	chr9	88750	99.5408
unfiltered	hg002	chr7	chrX	0	0
unfiltered	hg002	chr7	chrY	0	0
unfiltered	hg002	chr8	chr9	60000	99.45
unfiltered	hg002	chr8	chrX	0	0
unfiltered	hg002	chr8	chrY	0	0
unfiltered	hg002	chr9	chrX	0	0
unfiltered	hg002	chr9	chrY	0	0
unfiltered	hg002	chrX	chrY	3400000	99.6065
unfiltered	mGorGor1	12	2b	1898750	99.5157
unfiltered	mGorGor1	12	2a	1138750	99.4869
unfiltered	mGorGor1	12	9	0	0
unfiltered	mGorGor1	12	13	1162500	99.4327
unfiltered	mGorGor1	12	14	2445000	99.5005
unfiltered	mGorGor1	12	15	1130000	99.4013
unfiltered	mGorGor1	12	18	1526250	99.4134
unfiltered	mGorGor1	12	16	1770000	99.4753
unfiltered	mGorGor1	12	5x17	3451250	99.554
unfiltered	mGorGor1	1	12	1465000	99.4652
unfiltered	mGorGor1	12	19	1913750	99.4394
unfiltered	mGorGor1	12	20	1927500	99.5366
unfiltered	mGorGor1	12	21	1075000	99.5238
unfiltered	mGorGor1	12	22	1501250	99.5109
unfiltered	mGorGor1	12	3	2000000	99.4616
unfiltered	mGorGor1	12	4	1621250	99.4259
unfiltered	mGorGor1	12	17x5	2060000	99.509
unfiltered	mGorGor1	12	6	2332500	99.4674
unfiltered	mGorGor1	12	7	1923750	99.4401
unfiltered	mGorGor1	12	8	1618750	99.5423
unfiltered	mGorGor1	10	12	1930000	99.4401
unfiltered	mGorGor1	11	12	1841250	99.4638
unfiltered	mGorGor1	12	X	2010000	99.4976
unfiltered	mGorGor1	12	Y	832500	99.5571
unfiltered	mGorGor1	2a	2b	1041250	99.5158
unfiltered	mGorGor1	2b	9	0	0
unfiltered	mGorGor1	13	2b	890000	99.4399
unfiltered	mGorGor1	14	2b	1892500	99.5347
unfiltered	mGorGor1	15	2b	690000	99.4321
unfiltered	mGorGor1	18	2b	1208750	99.4526
unfiltered	mGorGor1	16	2b	1575000	99.5031
unfiltered	mGorGor1	2b	5x17	1690000	99.4951
unfiltered	mGorGor1	1	2b	1296250	99.4782
unfiltered	mGorGor1	19	2b	1341250	99.4669
unfiltered	mGorGor1	20	2b	1655000	99.5001
unfiltered	mGorGor1	21	2b	902500	99.5568
unfiltered	mGorGor1	22	2b	1096250	99.5187
unfiltered	mGorGor1	2b	3	1457500	99.4714
unfiltered	mGorGor1	2b	4	1433750	99.4589
unfiltered	mGorGor1	17x5	2b	1662500	99.5284
unfiltered	mGorGor1	2b	6	1690000	99.4913
unfiltered	mGorGor1	2b	7	1282500	99.5075
unfiltered	mGorGor1	2b	8	1543750	99.536
unfiltered	mGorGor1	10	2b	1308750	99.517
unfiltered	mGorGor1	11	2b	1676250	99.5007
unfiltered	mGorGor1	2b	X	1897500	99.4975
unfiltered	mGorGor1	2b	Y	592500	99.5207
unfiltered	mGorGor1	2a	9	516250	99.1959
unfiltered	mGorGor1	13	2a	4391250	99.4497
unfiltered	mGorGor1	14	2a	1115000	99.5418
unfiltered	mGorGor1	15	2a	3682500	99.4857
unfiltered	mGorGor1	18	2a	1090000	99.3335
unfiltered	mGorGor1	16	2a	913750	99.3973
unfiltered	mGorGor1	2a	5x17	967500	99.4443
unfiltered	mGorGor1	1	2a	835000	99.4865
unfiltered	mGorGor1	19	2a	788750	99.4176
unfiltered	mGorGor1	20	2a	875000	99.525
unfiltered	mGorGor1	21	2a	1242500	99.3767
unfiltered	mGorGor1	22	2a	691250	99.4705
unfiltered	mGorGor1	2a	3	861250	99.4187
unfiltered	mGorGor1	2a	4	906250	99.4655
unfiltered	mGorGor1	17x5	2a	922500	99.5312
unfiltered	mGorGor1	2a	6	912500	99.4662
unfiltered	mGorGor1	2a	7	920000	99.4599
unfiltered	mGorGor1	2a	8	1070000	99.5682
unfiltered	mGorGor1	10	2a	837500	99.4754
unfiltered	mGorGor1	11	2a	961250	99.5304
unfiltered	mGorGor1	2a	X	1145000	99.4703
unfiltered	mGorGor1	2a	Y	1137500	99.3655
unfiltered	mGorGor1	13	9	908750	99.296
unfiltered	mGorGor1	14	9	1250	99
unfiltered	mGorGor1	15	9	531250	99.2682
unfiltered	mGorGor1	18	9	4938750	99.5833
unfiltered	mGorGor1	16	9	31250	99.26
unfiltered	mGorGor1	5x17	9	12500	99.23
unfiltered	mGorGor1	1	9	0	0
unfiltered	mGorGor1	19	9	6250	99.02
unfiltered	mGorGor1	20	9	0	0
unfiltered	mGorGor1	21	9	748750	99.121
unfiltered	mGorGor1	22	9	251250	99.0905
unfiltered	mGorGor1	3	9	18750	99.1067
unfiltered	mGorGor1	4	9	11250	99
unfiltered	mGorGor1	17x5	9	20000	99.0875
unfiltered	mGorGor1	6	9	8750	99
unfiltered	mGorGor1	7	9	65000	99.3096
unfiltered	mGorGor1	8	9	0	0
unfiltered	mGorGor1	10	9	48750	99.3256
unfiltered	mGorGor1	11	9	0	0
unfiltered	mGorGor1	9	X	70000	99.3536
unfiltered	mGorGor1	9	Y	640000	99.2332
unfiltered	mGorGor1	13	14	1381250	99.5257
unfiltered	mGorGor1	13	15	5463750	99.5152
unfiltered	mGorGor1	13	18	1143750	99.3284
unfiltered	mGorGor1	13	16	1931250	99.2168
unfiltered	mGorGor1	13	5x17	973750	99.4261
unfiltered	mGorGor1	1	13	493750	99.4673
unfiltered	mGorGor1	13	19	747500	99.4385
unfiltered	mGorGor1	13	20	757500	99.4426
unfiltered	mGorGor1	13	21	1151250	99.3625
unfiltered	mGorGor1	13	22	795000	99.3953
unfiltered	mGorGor1	13	3	805000	99.4225
unfiltered	mGorGor1	13	4	457500	99.4175
unfiltered	mGorGor1	13	17x5	873750	99.5073
unfiltered	mGorGor1	13	6	795000	99.4278
unfiltered	mGorGor1	13	7	881250	99.436
unfiltered	mGorGor1	13	8	721250	99.4785
unfiltered	mGorGor1	10	13	733750	99.4349
unfiltered	mGorGor1	11	13	691250	99.4235
unfiltered	mGorGor1	13	X	962500	99.4634
unfiltered	mGorGor1	13	Y	2220000	99.3715
unfiltered	mGorGor1	14	15	1362500	99.4495
unfiltered	mGorGor1	14	18	1287500	99.4279
unfiltered	mGorGor1	14	16	1605000	99.5231
unfiltered	mGorGor1	14	5x17	2097500	99.4814
unfiltered	mGorGor1	1	14	1376250	99.4942
unfiltered	mGorGor1	14	19	1697500	99.4858
unfiltered	mGorGor1	14	20	1676250	99.5497
unfiltered	mGorGor1	14	21	1206250	99.5459
unfiltered	mGorGor1	14	22	1740000	99.5047
unfiltered	mGorGor1	14	3	1892500	99.4792
unfiltered	mGorGor1	14	4	1572500	99.4765
unfiltered	mGorGor1	14	17x5	1998750	99.5627
unfiltered	mGorGor1	14	6	1898750	99.5118
unfiltered	mGorGor1	14	7	2235000	99.4936
unfiltered	mGorGor1	14	8	1546250	99.5944
unfiltered	mGorGor1	10	14	2033750	99.4828
unfiltered	mGorGor1	11	14	1737500	99.4781
unfiltered	mGorGor1	14	X	1805000	99.5512
unfiltered	mGorGor1	14	Y	897500	99.5613
unfiltered	mGorGor1	15	18	765000	99.2739
unfiltered	mGorGor1	15	16	1000000	99.334
unfiltered	mGorGor1	15	5x17	890000	99.3846
unfiltered	mGorGor1	1	15	536250	99.4149
unfiltered	mGorGor1	15	19	773750	99.367
unfiltered	mGorGor1	15	20	660000	99.4699
unfiltered	mGorGor1	15	21	817500	99.3428
unfiltered	mGorGor1	15	22	961250	99.4347
unfiltered	mGorGor1	15	3	848750	99.3876
unfiltered	mGorGor1	15	4	757500	99.414
unfiltered	mGorGor1	15	17x5	790000	99.4669
unfiltered	mGorGor1	15	6	787500	99.3754
unfiltered	mGorGor1	15	7	1012500	99.4262
unfiltered	mGorGor1	15	8	727500	99.483
unfiltered	mGorGor1	10	15	840000	99.4208
unfiltered	mGorGor1	11	15	656250	99.4187
unfiltered	mGorGor1	15	X	850000	99.4426
unfiltered	mGorGor1	15	Y	1052500	99.3299
unfiltered	mGorGor1	16	18	808750	99.3632
unfiltered	mGorGor1	18	5x17	1293750	99.3956
unfiltered	mGorGor1	1	18	932500	99.467
unfiltered	mGorGor1	18	19	923750	99.3352
unfiltered	mGorGor1	18	20	977500	99.4179
unfiltered	mGorGor1	18	21	1185000	99.216
unfiltered	mGorGor1	18	22	840000	99.326
unfiltered	mGorGor1	18	3	1055000	99.4027
unfiltered	mGorGor1	18	4	1023750	99.42
unfiltered	mGorGor1	17x5	18	973750	99.4562
unfiltered	mGorGor1	18	6	1075000	99.435
unfiltered	mGorGor1	18	7	992500	99.3761
unfiltered	mGorGor1	18	8	898750	99.463
unfiltered	mGorGor1	10	18	918750	99.383
unfiltered	mGorGor1	11	18	1256250	99.4757
unfiltered	mGorGor1	18	X	1177500	99.3958
unfiltered	mGorGor1	18	Y	772500	99.2392
unfiltered	mGorGor1	16	5x17	1441250	99.4508
unfiltered	mGorGor1	1	16	958750	99.4644
unfiltered	mGorGor1	16	19	1641250	99.4331
unfiltered	mGorGor1	16	20	1246250	99.5468
unfiltered	mGorGor1	16	21	658750	99.5677
unfiltered	mGorGor1	16	22	793750	99.5411
unfiltered	mGorGor1	16	3	1321250	99.4318
unfiltered	mGorGor1	16	4	1141250	99.4427
unfiltered	mGorGor1	16	17x5	1411250	99.4889
unfiltered	mGorGor1	16	6	1506250	99.4979
unfiltered	mGorGor1	16	7	1178750	99.484
unfiltered	mGorGor1	16	8	1131250	99.5349
unfiltered	mGorGor1	10	16	1381250	99.4637
unfiltered	mGorGor1	11	16	1422500	99.3885
unfiltered	mGorGor1	16	X	1412500	99.4812
unfiltered	mGorGor1	16	Y	480000	99.6245
unfiltered	mGorGor1	1	5x17	1273750	99.423
unfiltered	mGorGor1	19	5x17	1671250	99.4213
unfiltered	mGorGor1	20	5x17	1616250	99.5266
unfiltered	mGorGor1	21	5x17	912500	99.507
unfiltered	mGorGor1	22	5x17	1296250	99.4888
unfiltered	mGorGor1	3	5x17	1752500	99.4185
unfiltered	mGorGor1	4	5x17	1433750	99.4113
unfiltered	mGorGor1	17x5	5x17	1585000	99.508
unfiltered	mGorGor1	5x17	6	1858750	99.4604
unfiltered	mGorGor1	5x17	7	1638750	99.4332
unfiltered	mGorGor1	5x17	8	1341250	99.5137
unfiltered	mGorGor1	10	5x17	1520000	99.4331
unfiltered	mGorGor1	11	5x17	1695000	99.4152
unfiltered	mGorGor1	5x17	X	1687500	99.4733
unfiltered	mGorGor1	5x17	Y	585000	99.5145
unfiltered	mGorGor1	1	19	1050000	99.395
unfiltered	mGorGor1	1	20	1236250	99.4811
unfiltered	mGorGor1	1	21	627500	99.5622
unfiltered	mGorGor1	1	22	633750	99.5481
unfiltered	mGorGor1	1	3	1436250	99.4818
unfiltered	mGorGor1	1	4	1102500	99.4154
unfiltered	mGorGor1	1	17x5	1143750	99.5148
unfiltered	mGorGor1	1	6	1116250	99.4429
unfiltered	mGorGor1	1	7	1045000	99.4203
unfiltered	mGorGor1	1	8	1228750	99.4864
unfiltered	mGorGor1	1	10	1031250	99.4304
unfiltered	mGorGor1	1	11	1332500	99.4504
unfiltered	mGorGor1	1	X	1290000	99.4769
unfiltered	mGorGor1	1	Y	390000	99.5654
unfiltered	mGorGor1	19	20	1245000	99.5118
unfiltered	mGorGor1	19	21	747500	99.5771
unfiltered	mGorGor1	19	22	818750	99.527
unfiltered	mGorGor1	19	3	1647500	99.4228
unfiltered	mGorGor1	19	4	1141250	99.3721
unfiltered	mGorGor1	17x5	19	1266250	99.5354
unfiltered	mGorGor1	19	6	1406250	99.4304
unfiltered	mGorGor1	19	7	1380000	99.4317
unfiltered	mGorGor1	19	8	1168750	99.5206
unfiltered	mGorGor1	10	19	1521250	99.4599
unfiltered	mGorGor1	11	19	1470000	99.3656
unfiltered	mGorGor1	19	X	1522500	99.5074
unfiltered	mGorGor1	19	Y	485000	99.5588
unfiltered	mGorGor1	20	21	906250	99.5741
unfiltered	mGorGor1	20	22	1060000	99.5594
unfiltered	mGorGor1	20	3	1333750	99.5084
unfiltered	mGorGor1	20	4	1138750	99.4733
unfiltered	mGorGor1	17x5	20	1538750	99.5222
unfiltered	mGorGor1	20	6	1337500	99.5205
unfiltered	mGorGor1	20	7	1163750	99.5569
unfiltered	mGorGor1	20	8	2222500	99.4966
unfiltered	mGorGor1	10	20	1183750	99.5367
unfiltered	mGorGor1	11	20	1331250	99.451
unfiltered	mGorGor1	20	X	1710000	99.4811
unfiltered	mGorGor1	20	Y	745000	99.6205
unfiltered	mGorGor1	21	22	3571250	99.5898
unfiltered	mGorGor1	21	3	728750	99.5393
unfiltered	mGorGor1	21	4	552500	99.5638
unfiltered	mGorGor1	17x5	21	966250	99.5741
unfiltered	mGorGor1	21	6	801250	99.4841
unfiltered	mGorGor1	21	7	636250	99.5214
unfiltered	mGorGor1	21	8	1000000	99.6042
unfiltered	mGorGor1	10	21	802500	99.5131
unfiltered	mGorGor1	11	21	566250	99.4733
unfiltered	mGorGor1	21	X	997500	99.5742
unfiltered	mGorGor1	21	Y	920000	99.4405
unfiltered	mGorGor1	22	3	923750	99.5346
unfiltered	mGorGor1	22	4	703750	99.4641
unfiltered	mGorGor1	17x5	22	1201250	99.5541
unfiltered	mGorGor1	22	6	1083750	99.505
unfiltered	mGorGor1	22	7	763750	99.5247
unfiltered	mGorGor1	22	8	977500	99.6072
unfiltered	mGorGor1	10	22	847500	99.5497
unfiltered	mGorGor1	11	22	828750	99.4962
unfiltered	mGorGor1	22	X	1177500	99.5378
unfiltered	mGorGor1	22	Y	620000	99.546
unfiltered	mGorGor1	3	4	1421250	99.4306
unfiltered	mGorGor1	17x5	3	1380000	99.5253
unfiltered	mGorGor1	3	6	1676250	99.4462
unfiltered	mGorGor1	3	7	1551250	99.4216
unfiltered	mGorGor1	3	8	1362500	99.4986
unfiltered	mGorGor1	10	3	1663750	99.4739
unfiltered	mGorGor1	11	3	2556250	99.5296
unfiltered	mGorGor1	3	X	4457500	99.7332
unfiltered	mGorGor1	3	Y	487500	99.5621
unfiltered	mGorGor1	17x5	4	1157500	99.477
unfiltered	mGorGor1	4	6	1222500	99.4144
unfiltered	mGorGor1	4	7	1167500	99.4112
unfiltered	mGorGor1	4	8	1250000	99.4779
unfiltered	mGorGor1	10	4	1191250	99.4137
unfiltered	mGorGor1	11	4	1407500	99.472
unfiltered	mGorGor1	4	X	1497500	99.4449
unfiltered	mGorGor1	4	Y	365000	99.4534
unfiltered	mGorGor1	17x5	6	1856250	99.5576
unfiltered	mGorGor1	17x5	7	1245000	99.5669
unfiltered	mGorGor1	17x5	8	1506250	99.6073
unfiltered	mGorGor1	10	17x5	1326250	99.5774
unfiltered	mGorGor1	11	17x5	1315000	99.4972
unfiltered	mGorGor1	17x5	X	1722500	99.5388
unfiltered	mGorGor1	17x5	Y	882500	99.5255
unfiltered	mGorGor1	6	7	1463750	99.474
unfiltered	mGorGor1	6	8	1296250	99.5155
unfiltered	mGorGor1	10	6	1422500	99.4793
unfiltered	mGorGor1	11	6	1557500	99.4682
unfiltered	mGorGor1	6	X	1577500	99.4788
unfiltered	mGorGor1	6	Y	602500	99.5382
unfiltered	mGorGor1	7	8	1078750	99.537
unfiltered	mGorGor1	10	7	1705000	99.4892
unfiltered	mGorGor1	11	7	1388750	99.4232
unfiltered	mGorGor1	7	X	1330000	99.5013
unfiltered	mGorGor1	7	Y	472500	99.5884
unfiltered	mGorGor1	10	8	1187500	99.5652
unfiltered	mGorGor1	11	8	1120000	99.4849
unfiltered	mGorGor1	8	X	1757500	99.5252
unfiltered	mGorGor1	8	Y	827500	99.603
unfiltered	mGorGor1	10	11	1266250	99.4277
unfiltered	mGorGor1	10	X	1505000	99.5714
unfiltered	mGorGor1	10	Y	617500	99.5858
unfiltered	mGorGor1	11	X	1495000	99.4604
unfiltered	mGorGor1	11	Y	327500	99.4733
unfiltered	mGorGor1	X	Y	3675000	99.5445
unfiltered	mPanPan1	12	9	210000	99.5994
unfiltered	mPanPan1	12	2a	258750	99.1667
unfiltered	mPanPan1	12	2b	527500	99.4235
unfiltered	mPanPan1	12	13	206250	99.2388
unfiltered	mPanPan1	12	14	95000	99.2553
unfiltered	mPanPan1	12	15	211250	99.116
unfiltered	mPanPan1	12	18	40000	99.1781
unfiltered	mPanPan1	12	16	243750	99.2328
unfiltered	mPanPan1	12	17	288750	99.1182
unfiltered	mPanPan1	1	12	251250	99.6189
unfiltered	mPanPan1	12	19	830000	99.458
unfiltered	mPanPan1	12	20	341250	99.1484
unfiltered	mPanPan1	12	21	283750	99.4524
unfiltered	mPanPan1	12	22	143750	99.1426
unfiltered	mPanPan1	12	3	160000	99.4688
unfiltered	mPanPan1	12	4	142500	99.3772
unfiltered	mPanPan1	12	5	141250	99.5708
unfiltered	mPanPan1	12	6	401250	99.2673
unfiltered	mPanPan1	12	7	557500	99.2152
unfiltered	mPanPan1	12	8	240000	99.3219
unfiltered	mPanPan1	10	12	371250	99.396
unfiltered	mPanPan1	11	12	145000	99.1267
unfiltered	mPanPan1	12	X	220000	99.2023
unfiltered	mPanPan1	12	Y	37500	99.26
unfiltered	mPanPan1	2a	9	20000	99.0312
unfiltered	mPanPan1	2b	9	220000	99.5415
unfiltered	mPanPan1	13	9	495000	99.6927
unfiltered	mPanPan1	14	9	86250	99.1551
unfiltered	mPanPan1	15	9	1250	99.1
unfiltered	mPanPan1	18	9	121250	99.3773
unfiltered	mPanPan1	16	9	276250	99.6452
unfiltered	mPanPan1	17	9	0	0
unfiltered	mPanPan1	1	9	323750	99.6853
unfiltered	mPanPan1	19	9	0	0
unfiltered	mPanPan1	20	9	68750	99.36
unfiltered	mPanPan1	21	9	0	0
unfiltered	mPanPan1	22	9	0	0
unfiltered	mPanPan1	3	9	133750	99.2168
unfiltered	mPanPan1	4	9	515000	99.7738
unfiltered	mPanPan1	5	9	352500	99.6911
unfiltered	mPanPan1	6	9	277500	99.6432
unfiltered	mPanPan1	7	9	241250	99.5964
unfiltered	mPanPan1	8	9	250000	99.6745
unfiltered	mPanPan1	10	9	1042500	99.6809
unfiltered	mPanPan1	11	9	0	0
unfiltered	mPanPan1	9	X	95000	99.1342
unfiltered	mPanPan1	9	Y	35000	99.1429
unfiltered	mPanPan1	2a	2b	1212500	99.3249
unfiltered	mPanPan1	13	2a	166250	99.0406
unfiltered	mPanPan1	14	2a	0	0
unfiltered	mPanPan1	15	2a	371250	99.232
unfiltered	mPanPan1	18	2a	0	0
unfiltered	mPanPan1	16	2a	303750	99.2313
unfiltered	mPanPan1	17	2a	1098750	99.235
unfiltered	mPanPan1	1	2a	7500	99
unfiltered	mPanPan1	19	2a	455000	99.2113
unfiltered	mPanPan1	20	2a	617500	99.3237
unfiltered	mPanPan1	21	2a	268750	99.2056
unfiltered	mPanPan1	22	2a	233750	99.1765
unfiltered	mPanPan1	2a	3	0	0
unfiltered	mPanPan1	2a	4	38750	99.029
unfiltered	mPanPan1	2a	5	2500	99
unfiltered	mPanPan1	2a	6	945000	99.3194
unfiltered	mPanPan1	2a	7	726250	99.1792
unfiltered	mPanPan1	2a	8	360000	99.2094
unfiltered	mPanPan1	10	2a	858750	99.2964
unfiltered	mPanPan1	11	2a	230000	99.2098
unfiltered	mPanPan1	2a	X	192500	99.1506
unfiltered	mPanPan1	2a	Y	0	0
unfiltered	mPanPan1	13	2b	183750	99.2599
unfiltered	mPanPan1	14	2b	57500	99.1848
unfiltered	mPanPan1	15	2b	420000	99.2039
unfiltered	mPanPan1	18	2b	38750	99.2
unfiltered	mPanPan1	16	2b	380000	99.2855
unfiltered	mPanPan1	17	2b	437500	99.2269
unfiltered	mPanPan1	1	2b	210000	99.6131
unfiltered	mPanPan1	19	2b	450000	99.2219
unfiltered	mPanPan1	20	2b	496250	99.2196
unfiltered	mPanPan1	21	2b	278750	99.1879
unfiltered	mPanPan1	22	2b	290000	99.1672
unfiltered	mPanPan1	2b	3	75000	99.2067
unfiltered	mPanPan1	2b	4	97500	99.5231
unfiltered	mPanPan1	2b	5	148750	99.584
unfiltered	mPanPan1	2b	6	1001250	99.2949
unfiltered	mPanPan1	2b	7	863750	99.2258
unfiltered	mPanPan1	2b	8	636250	99.3024
unfiltered	mPanPan1	10	2b	582500	99.297
unfiltered	mPanPan1	11	2b	247500	99.1864
unfiltered	mPanPan1	2b	X	257500	99.168
unfiltered	mPanPan1	2b	Y	37500	99.2733
unfiltered	mPanPan1	13	14	2807500	99.6011
unfiltered	mPanPan1	13	15	180000	99.0819
unfiltered	mPanPan1	13	18	5847500	99.6755
unfiltered	mPanPan1	13	16	216250	99.4306
unfiltered	mPanPan1	13	17	131250	99.079
unfiltered	mPanPan1	1	13	210000	99.6125
unfiltered	mPanPan1	13	19	141250	99.0292
unfiltered	mPanPan1	13	20	161250	99.0659
unfiltered	mPanPan1	13	21	2628750	99.6598
unfiltered	mPanPan1	13	22	3568750	99.6385
unfiltered	mPanPan1	13	3	45000	99.1833
unfiltered	mPanPan1	13	4	398750	99.5705
unfiltered	mPanPan1	13	5	298750	99.649
unfiltered	mPanPan1	13	6	303750	99.4383
unfiltered	mPanPan1	13	7	273750	99.3699
unfiltered	mPanPan1	13	8	271250	99.3396
unfiltered	mPanPan1	10	13	675000	99.5252
unfiltered	mPanPan1	11	13	122500	99.0602
unfiltered	mPanPan1	13	X	132500	99.1358
unfiltered	mPanPan1	13	Y	70000	99.0821
unfiltered	mPanPan1	14	15	137500	99.25
unfiltered	mPanPan1	14	18	3121250	99.6247
unfiltered	mPanPan1	14	16	41250	99.2273
unfiltered	mPanPan1	14	17	0	0
unfiltered	mPanPan1	1	14	60000	99.1979
unfiltered	mPanPan1	14	19	0	0
unfiltered	mPanPan1	14	20	0	0
unfiltered	mPanPan1	14	21	1771250	99.7039
unfiltered	mPanPan1	14	22	4512500	99.568
unfiltered	mPanPan1	14	3	127500	99.4784
unfiltered	mPanPan1	14	4	43750	99.1629
unfiltered	mPanPan1	14	5	60000	99.2
unfiltered	mPanPan1	14	6	56250	99.1667
unfiltered	mPanPan1	14	7	25000	99.14
unfiltered	mPanPan1	14	8	36250	99.1448
unfiltered	mPanPan1	10	14	45000	99.1167
unfiltered	mPanPan1	11	14	0	0
unfiltered	mPanPan1	14	X	47500	99.1895
unfiltered	mPanPan1	14	Y	175000	99.54
unfiltered	mPanPan1	15	18	12500	99.09
unfiltered	mPanPan1	15	16	182500	99.2356
unfiltered	mPanPan1	15	17	267500	99.1252
unfiltered	mPanPan1	1	15	0	0
unfiltered	mPanPan1	15	19	297500	99.1845
unfiltered	mPanPan1	15	20	312500	99.1476
unfiltered	mPanPan1	15	21	220000	99.1903
unfiltered	mPanPan1	15	22	273750	99.2379
unfiltered	mPanPan1	15	3	0	0
unfiltered	mPanPan1	15	4	20000	99.0125
unfiltered	mPanPan1	15	5	268750	99.746
unfiltered	mPanPan1	15	6	413750	99.1985
unfiltered	mPanPan1	15	7	582500	99.174
unfiltered	mPanPan1	15	8	153750	99.1675
unfiltered	mPanPan1	10	15	222500	99.1506
unfiltered	mPanPan1	11	15	156250	99.1776
unfiltered	mPanPan1	15	X	407500	99.3301
unfiltered	mPanPan1	15	Y	45000	99.1056
unfiltered	mPanPan1	16	18	73750	99.6085
unfiltered	mPanPan1	17	18	0	0
unfiltered	mPanPan1	1	18	30000	99.2375
unfiltered	mPanPan1	18	19	0	0
unfiltered	mPanPan1	18	20	0	0
unfiltered	mPanPan1	18	21	2487500	99.6852
unfiltered	mPanPan1	18	22	3202500	99.6712
unfiltered	mPanPan1	18	3	91250	99.4137
unfiltered	mPanPan1	18	4	18750	99.28
unfiltered	mPanPan1	18	5	33750	99.2667
unfiltered	mPanPan1	18	6	15000	99.2667
unfiltered	mPanPan1	18	7	16250	99.3462
unfiltered	mPanPan1	18	8	46250	99.4297
unfiltered	mPanPan1	10	18	36250	99.3517
unfiltered	mPanPan1	11	18	0	0
unfiltered	mPanPan1	18	X	57500	99.3739
unfiltered	mPanPan1	18	Y	65000	99.2192
unfiltered	mPanPan1	16	17	225000	99.1617
unfiltered	mPanPan1	1	16	87500	99.4371
unfiltered	mPanPan1	16	19	220000	99.2222
unfiltered	mPanPan1	16	20	306250	99.3686
unfiltered	mPanPan1	16	21	133750	99.1561
unfiltered	mPanPan1	16	22	128750	99.168
unfiltered	mPanPan1	16	3	66250	99.2264
unfiltered	mPanPan1	16	4	201250	99.6292
unfiltered	mPanPan1	16	5	106250	99.5035
unfiltered	mPanPan1	16	6	391250	99.2885
unfiltered	mPanPan1	16	7	402500	99.2835
unfiltered	mPanPan1	16	8	171250	99.2672
unfiltered	mPanPan1	10	16	361250	99.4702
unfiltered	mPanPan1	11	16	157500	99.2127
unfiltered	mPanPan1	16	X	170000	99.3176
unfiltered	mPanPan1	16	Y	32500	99.3923
unfiltered	mPanPan1	1	17	0	0
unfiltered	mPanPan1	17	19	1027500	99.2196
unfiltered	mPanPan1	17	20	631250	99.338
unfiltered	mPanPan1	17	21	275000	99.1977
unfiltered	mPanPan1	17	22	275000	99.2714
unfiltered	mPanPan1	17	3	0	0
unfiltered	mPanPan1	17	4	56250	99.0267
unfiltered	mPanPan1	17	5	0	0
unfiltered	mPanPan1	17	6	500000	99.2428
unfiltered	mPanPan1	17	7	467500	99.1471
unfiltered	mPanPan1	17	8	191250	99.1673
unfiltered	mPanPan1	10	17	2110000	99.2345
unfiltered	mPanPan1	11	17	267500	99.2528
unfiltered	mPanPan1	17	X	140000	99.1357
unfiltered	mPanPan1	17	Y	0	0
unfiltered	mPanPan1	1	19	0	0
unfiltered	mPanPan1	1	20	0	0
unfiltered	mPanPan1	1	21	0	0
unfiltered	mPanPan1	1	22	0	0
unfiltered	mPanPan1	1	3	117500	99.35
unfiltered	mPanPan1	1	4	218750	99.6514
unfiltered	mPanPan1	1	5	336250	99.6981
unfiltered	mPanPan1	1	6	212500	99.6506
unfiltered	mPanPan1	1	7	285000	99.5732
unfiltered	mPanPan1	1	8	176250	99.6702
unfiltered	mPanPan1	1	10	272500	99.6408
unfiltered	mPanPan1	1	11	0	0
unfiltered	mPanPan1	1	X	62500	99.132
unfiltered	mPanPan1	1	Y	30000	99.1667
unfiltered	mPanPan1	19	20	426250	99.244
unfiltered	mPanPan1	19	21	358750	99.3721
unfiltered	mPanPan1	19	22	278750	99.2152
unfiltered	mPanPan1	19	3	0	0
unfiltered	mPanPan1	19	4	47500	99.0421
unfiltered	mPanPan1	19	5	0	0
unfiltered	mPanPan1	19	6	485000	99.224
unfiltered	mPanPan1	19	7	616250	99.2718
unfiltered	mPanPan1	19	8	255000	99.1627
unfiltered	mPanPan1	10	19	666250	99.2576
unfiltered	mPanPan1	11	19	266250	99.215
unfiltered	mPanPan1	19	X	145000	99.1638
unfiltered	mPanPan1	19	Y	0	0
unfiltered	mPanPan1	20	21	270000	99.175
unfiltered	mPanPan1	20	22	338750	99.2376
unfiltered	mPanPan1	20	3	0	0
unfiltered	mPanPan1	20	4	61250	99.0347
unfiltered	mPanPan1	20	5	0	0
unfiltered	mPanPan1	20	6	576250	99.2944
unfiltered	mPanPan1	20	7	597500	99.1711
unfiltered	mPanPan1	20	8	233750	99.2037
unfiltered	mPanPan1	10	20	548750	99.3048
unfiltered	mPanPan1	11	20	336250	99.303
unfiltered	mPanPan1	20	X	230000	99.262
unfiltered	mPanPan1	20	Y	0	0
unfiltered	mPanPan1	21	22	2000000	99.6284
unfiltered	mPanPan1	21	3	0	0
unfiltered	mPanPan1	21	4	35000	99.0714
unfiltered	mPanPan1	21	5	0	0
unfiltered	mPanPan1	21	6	340000	99.2059
unfiltered	mPanPan1	21	7	432500	99.1786
unfiltered	mPanPan1	21	8	117500	99.1894
unfiltered	mPanPan1	10	21	296250	99.3266
unfiltered	mPanPan1	11	21	120000	99.1115
unfiltered	mPanPan1	21	X	90000	99.1167
unfiltered	mPanPan1	21	Y	97500	99.3462
unfiltered	mPanPan1	22	3	0	0
unfiltered	mPanPan1	22	4	37500	99.0367
unfiltered	mPanPan1	22	5	0	0
unfiltered	mPanPan1	22	6	298750	99.1728
unfiltered	mPanPan1	22	7	406250	99.1625
unfiltered	mPanPan1	22	8	122500	99.1367
unfiltered	mPanPan1	10	22	170000	99.164
unfiltered	mPanPan1	11	22	140000	99.2455
unfiltered	mPanPan1	22	X	55000	99.1227
unfiltered	mPanPan1	22	Y	280000	99.4143
unfiltered	mPanPan1	3	4	42500	99.1941
unfiltered	mPanPan1	3	5	62500	99.262
unfiltered	mPanPan1	3	6	68750	99.1618
unfiltered	mPanPan1	3	7	37500	99.1067
unfiltered	mPanPan1	3	8	47500	99.3447
unfiltered	mPanPan1	10	3	55000	99.1773
unfiltered	mPanPan1	11	3	0	0
unfiltered	mPanPan1	3	X	75000	99.22
unfiltered	mPanPan1	3	Y	35000	99.1714
unfiltered	mPanPan1	4	5	258750	99.6527
unfiltered	mPanPan1	4	6	176250	99.6489
unfiltered	mPanPan1	4	7	211250	99.5047
unfiltered	mPanPan1	4	8	142500	99.6632
unfiltered	mPanPan1	10	4	703750	99.7083
unfiltered	mPanPan1	11	4	45000	99.0444
unfiltered	mPanPan1	4	X	65000	99.1385
unfiltered	mPanPan1	4	Y	27500	99.1182
unfiltered	mPanPan1	5	6	280000	99.675
unfiltered	mPanPan1	5	7	282500	99.6292
unfiltered	mPanPan1	5	8	203750	99.727
unfiltered	mPanPan1	10	5	340000	99.6728
unfiltered	mPanPan1	11	5	0	0
unfiltered	mPanPan1	5	X	62500	99.188
unfiltered	mPanPan1	5	Y	40000	99.1562
unfiltered	mPanPan1	6	7	930000	99.2762
unfiltered	mPanPan1	6	8	555000	99.3511
unfiltered	mPanPan1	10	6	1070000	99.4275
unfiltered	mPanPan1	11	6	272500	99.2257
unfiltered	mPanPan1	6	X	275000	99.1518
unfiltered	mPanPan1	6	Y	22500	99.1667
unfiltered	mPanPan1	7	8	665000	99.3083
unfiltered	mPanPan1	10	7	750000	99.3072
unfiltered	mPanPan1	11	7	330000	99.139
unfiltered	mPanPan1	7	X	465000	99.2484
unfiltered	mPanPan1	7	Y	10000	99.05
unfiltered	mPanPan1	10	8	396250	99.4341
unfiltered	mPanPan1	11	8	100000	99.1225
unfiltered	mPanPan1	8	X	227500	99.2835
unfiltered	mPanPan1	8	Y	30000	99.15
unfiltered	mPanPan1	10	11	158750	99.1787
unfiltered	mPanPan1	10	X	190000	99.2013
unfiltered	mPanPan1	10	Y	20000	99.1375
unfiltered	mPanPan1	11	X	80000	99.0812
unfiltered	mPanPan1	11	Y	0	0
unfiltered	mPanPan1	X	Y	2450000	99.7449
unfiltered	mPanTro3	12	9	136250	99.1817
unfiltered	mPanTro3	12	2a	695000	99.2583
unfiltered	mPanTro3	12	2b	637500	99.2418
unfiltered	mPanTro3	12	13	478750	99.1522
unfiltered	mPanTro3	12	14	0	0
unfiltered	mPanTro3	12	15	445000	99.2169
unfiltered	mPanTro3	12	18	0	0
unfiltered	mPanTro3	12	16	683750	99.3611
unfiltered	mPanTro3	12	17	661250	99.2174
unfiltered	mPanTro3	1	12	0	0
unfiltered	mPanTro3	12	19	641250	99.2743
unfiltered	mPanTro3	12	20	661250	99.2416
unfiltered	mPanTro3	12	21	328750	99.2544
unfiltered	mPanTro3	12	22	397500	99.2871
unfiltered	mPanTro3	12	3	346250	99.2274
unfiltered	mPanTro3	12	4	26250	99.0571
unfiltered	mPanTro3	12	5	0	0
unfiltered	mPanTro3	12	6	451250	99.2349
unfiltered	mPanTro3	12	7	651250	99.3
unfiltered	mPanTro3	12	8	603750	99.2702
unfiltered	mPanTro3	10	12	682500	99.2802
unfiltered	mPanTro3	11	12	383750	99.1691
unfiltered	mPanTro3	12	X	57500	99.0652
unfiltered	mPanTro3	12	Y	40000	99.0687
unfiltered	mPanTro3	2a	9	283750	99.2128
unfiltered	mPanTro3	2b	9	392500	99.386
unfiltered	mPanTro3	13	9	132500	99.1519
unfiltered	mPanTro3	14	9	6250	99.26
unfiltered	mPanTro3	15	9	143750	99.2348
unfiltered	mPanTro3	18	9	72500	99.1569
unfiltered	mPanTro3	16	9	243750	99.2333
unfiltered	mPanTro3	17	9	332500	99.3571
unfiltered	mPanTro3	1	9	8750	99
unfiltered	mPanTro3	19	9	296250	99.2219
unfiltered	mPanTro3	20	9	375000	99.302
unfiltered	mPanTro3	21	9	125000	99.216
unfiltered	mPanTro3	22	9	155000	99.1677
unfiltered	mPanTro3	3	9	95000	99.1711
unfiltered	mPanTro3	4	9	15000	99.0417
unfiltered	mPanTro3	5	9	118750	99.3547
unfiltered	mPanTro3	6	9	223750	99.1676
unfiltered	mPanTro3	7	9	240000	99.3089
unfiltered	mPanTro3	8	9	298750	99.1845
unfiltered	mPanTro3	10	9	300000	99.1729
unfiltered	mPanTro3	11	9	245000	99.4454
unfiltered	mPanTro3	9	X	65000	99.3115
unfiltered	mPanTro3	9	Y	0	0
unfiltered	mPanTro3	2a	2b	1040000	99.2869
unfiltered	mPanTro3	13	2a	656250	99.148
unfiltered	mPanTro3	14	2a	0	0
unfiltered	mPanTro3	15	2a	593750	99.2461
unfiltered	mPanTro3	18	2a	0	0
unfiltered	mPanTro3	16	2a	892500	99.3015
unfiltered	mPanTro3	17	2a	950000	99.2572
unfiltered	mPanTro3	1	2a	0	0
unfiltered	mPanTro3	19	2a	953750	99.2891
unfiltered	mPanTro3	20	2a	971250	99.2945
unfiltered	mPanTro3	21	2a	623750	99.2681
unfiltered	mPanTro3	22	2a	845000	99.283
unfiltered	mPanTro3	2a	3	520000	99.175
unfiltered	mPanTro3	2a	4	33750	99.0444
unfiltered	mPanTro3	2a	5	0	0
unfiltered	mPanTro3	2a	6	612500	99.2753
unfiltered	mPanTro3	2a	7	841250	99.23
unfiltered	mPanTro3	2a	8	1121250	99.32
unfiltered	mPanTro3	10	2a	977500	99.2777
unfiltered	mPanTro3	11	2a	612500	99.2249
unfiltered	mPanTro3	2a	X	27500	99.0727
unfiltered	mPanTro3	2a	Y	30000	99.0833
unfiltered	mPanTro3	13	2b	681250	99.1602
unfiltered	mPanTro3	14	2b	10000	99.125
unfiltered	mPanTro3	15	2b	685000	99.262
unfiltered	mPanTro3	18	2b	50000	99.1325
unfiltered	mPanTro3	16	2b	796250	99.2827
unfiltered	mPanTro3	17	2b	915000	99.2631
unfiltered	mPanTro3	1	2b	6250	99.08
unfiltered	mPanTro3	19	2b	857500	99.3003
unfiltered	mPanTro3	20	2b	1042500	99.2857
unfiltered	mPanTro3	21	2b	578750	99.2266
unfiltered	mPanTro3	22	2b	772500	99.2699
unfiltered	mPanTro3	2b	3	491250	99.1682
unfiltered	mPanTro3	2b	4	15000	99.025
unfiltered	mPanTro3	2b	5	112500	99.4056
unfiltered	mPanTro3	2b	6	580000	99.2103
unfiltered	mPanTro3	2b	7	818750	99.2214
unfiltered	mPanTro3	2b	8	818750	99.2446
unfiltered	mPanTro3	10	2b	991250	99.3377
unfiltered	mPanTro3	11	2b	583750	99.2381
unfiltered	mPanTro3	2b	X	115000	99.4457
unfiltered	mPanTro3	2b	Y	27500	99.0182
unfiltered	mPanTro3	13	14	4061250	99.5163
unfiltered	mPanTro3	13	15	690000	99.1868
unfiltered	mPanTro3	13	18	5372500	99.5952
unfiltered	mPanTro3	13	16	576250	99.167
unfiltered	mPanTro3	13	17	678750	99.165
unfiltered	mPanTro3	1	13	116250	99.8065
unfiltered	mPanTro3	13	19	611250	99.1552
unfiltered	mPanTro3	13	20	593750	99.1491
unfiltered	mPanTro3	13	21	5721250	99.5105
unfiltered	mPanTro3	13	22	4096250	99.5243
unfiltered	mPanTro3	13	3	363750	99.143
unfiltered	mPanTro3	13	4	107500	99.4105
unfiltered	mPanTro3	13	5	75000	99.3833
unfiltered	mPanTro3	13	6	478750	99.1655
unfiltered	mPanTro3	13	7	705000	99.241
unfiltered	mPanTro3	13	8	595000	99.1605
unfiltered	mPanTro3	10	13	751250	99.2058
unfiltered	mPanTro3	11	13	437500	99.1323
unfiltered	mPanTro3	13	X	62500	99.064
unfiltered	mPanTro3	13	Y	167500	99.3239
unfiltered	mPanTro3	14	15	585000	99.3203
unfiltered	mPanTro3	14	18	3430000	99.5514
unfiltered	mPanTro3	14	16	0	0
unfiltered	mPanTro3	14	17	0	0
unfiltered	mPanTro3	1	14	188750	99.4212
unfiltered	mPanTro3	14	19	0	0
unfiltered	mPanTro3	14	20	0	0
unfiltered	mPanTro3	14	21	3311250	99.5114
unfiltered	mPanTro3	14	22	3153750	99.5265
unfiltered	mPanTro3	14	3	2500	99.15
unfiltered	mPanTro3	14	4	27500	99.7
unfiltered	mPanTro3	14	5	161250	99.5031
unfiltered	mPanTro3	14	6	122500	99.3602
unfiltered	mPanTro3	14	7	30000	99.2333
unfiltered	mPanTro3	14	8	6250	99.06
unfiltered	mPanTro3	10	14	33750	99.6037
unfiltered	mPanTro3	11	14	0	0
unfiltered	mPanTro3	14	X	0	0
unfiltered	mPanTro3	14	Y	187500	99.3147
unfiltered	mPanTro3	15	18	353750	99.3025
unfiltered	mPanTro3	15	16	615000	99.3124
unfiltered	mPanTro3	15	17	678750	99.2707
unfiltered	mPanTro3	1	15	0	0
unfiltered	mPanTro3	15	19	601250	99.2933
unfiltered	mPanTro3	15	20	685000	99.2847
unfiltered	mPanTro3	15	21	725000	99.2445
unfiltered	mPanTro3	15	22	726250	99.2685
unfiltered	mPanTro3	15	3	272500	99.2436
unfiltered	mPanTro3	15	4	6250	99
unfiltered	mPanTro3	15	5	10000	99.4125
unfiltered	mPanTro3	15	6	367500	99.2211
unfiltered	mPanTro3	15	7	560000	99.2413
unfiltered	mPanTro3	15	8	622500	99.2679
unfiltered	mPanTro3	10	15	695000	99.2685
unfiltered	mPanTro3	11	15	393750	99.2806
unfiltered	mPanTro3	15	X	10000	99.275
unfiltered	mPanTro3	15	Y	122500	99.3286
unfiltered	mPanTro3	16	18	0	0
unfiltered	mPanTro3	17	18	0	0
unfiltered	mPanTro3	1	18	47500	99.2184
unfiltered	mPanTro3	18	19	0	0
unfiltered	mPanTro3	18	20	0	0
unfiltered	mPanTro3	18	21	3965000	99.5627
unfiltered	mPanTro3	18	22	3362500	99.5849
unfiltered	mPanTro3	18	3	5000	99
unfiltered	mPanTro3	18	4	0	0
unfiltered	mPanTro3	18	5	86250	99.2058
unfiltered	mPanTro3	18	6	31250	99.168
unfiltered	mPanTro3	18	7	1250	99
unfiltered	mPanTro3	18	8	5000	99.05
unfiltered	mPanTro3	10	18	0	0
unfiltered	mPanTro3	11	18	0	0
unfiltered	mPanTro3	18	X	20000	99.4125
unfiltered	mPanTro3	18	Y	150000	99.6583
unfiltered	mPanTro3	16	17	1167500	99.3194
unfiltered	mPanTro3	1	16	0	0
unfiltered	mPanTro3	16	19	865000	99.3529
unfiltered	mPanTro3	16	20	1073750	99.3206
unfiltered	mPanTro3	16	21	533750	99.3162
unfiltered	mPanTro3	16	22	577500	99.3078
unfiltered	mPanTro3	16	3	498750	99.2767
unfiltered	mPanTro3	16	4	31250	99.064
unfiltered	mPanTro3	16	5	6250	99
unfiltered	mPanTro3	16	6	621250	99.2577
unfiltered	mPanTro3	16	7	837500	99.2872
unfiltered	mPanTro3	16	8	941250	99.343
unfiltered	mPanTro3	10	16	1556250	99.4076
unfiltered	mPanTro3	11	16	557500	99.2341
unfiltered	mPanTro3	16	X	65000	99.0923
unfiltered	mPanTro3	16	Y	50000	99.09
unfiltered	mPanTro3	1	17	0	0
unfiltered	mPanTro3	17	19	948750	99.2808
unfiltered	mPanTro3	17	20	1147500	99.3125
unfiltered	mPanTro3	17	21	555000	99.2014
unfiltered	mPanTro3	17	22	636250	99.2397
unfiltered	mPanTro3	17	3	558750	99.2298
unfiltered	mPanTro3	17	4	30000	99.0292
unfiltered	mPanTro3	17	5	0	0
unfiltered	mPanTro3	17	6	635000	99.2291
unfiltered	mPanTro3	17	7	996250	99.278
unfiltered	mPanTro3	17	8	856250	99.2956
unfiltered	mPanTro3	10	17	941250	99.2777
unfiltered	mPanTro3	11	17	730000	99.2988
unfiltered	mPanTro3	17	X	45000	99.0556
unfiltered	mPanTro3	17	Y	42500	99.0706
unfiltered	mPanTro3	1	19	0	0
unfiltered	mPanTro3	1	20	3750	99
unfiltered	mPanTro3	1	21	0	0
unfiltered	mPanTro3	1	22	0	0
unfiltered	mPanTro3	1	3	0	0
unfiltered	mPanTro3	1	4	127500	99.6382
unfiltered	mPanTro3	1	5	203750	99.3926
unfiltered	mPanTro3	1	6	163750	99.3435
unfiltered	mPanTro3	1	7	187500	99.708
unfiltered	mPanTro3	1	8	0	0
unfiltered	mPanTro3	1	10	188750	99.5556
unfiltered	mPanTro3	1	11	0	0
unfiltered	mPanTro3	1	X	0	0
unfiltered	mPanTro3	1	Y	0	0
unfiltered	mPanTro3	19	20	877500	99.2905
unfiltered	mPanTro3	19	21	537500	99.2407
unfiltered	mPanTro3	19	22	645000	99.274
unfiltered	mPanTro3	19	3	466250	99.2295
unfiltered	mPanTro3	19	4	40000	99.0719
unfiltered	mPanTro3	19	5	0	0
unfiltered	mPanTro3	19	6	616250	99.2742
unfiltered	mPanTro3	19	7	802500	99.2511
unfiltered	mPanTro3	19	8	797500	99.261
unfiltered	mPanTro3	10	19	870000	99.2467
unfiltered	mPanTro3	11	19	585000	99.2506
unfiltered	mPanTro3	19	X	47500	99.0526
unfiltered	mPanTro3	19	Y	47500	99.0842
unfiltered	mPanTro3	20	21	523750	99.2379
unfiltered	mPanTro3	20	22	607500	99.2605
unfiltered	mPanTro3	20	3	530000	99.288
unfiltered	mPanTro3	20	4	37500	99.05
unfiltered	mPanTro3	20	5	77500	99.1113
unfiltered	mPanTro3	20	6	672500	99.2561
unfiltered	mPanTro3	20	7	1000000	99.2524
unfiltered	mPanTro3	20	8	843750	99.3047
unfiltered	mPanTro3	10	20	1053750	99.297
unfiltered	mPanTro3	11	20	645000	99.3006
unfiltered	mPanTro3	20	X	52500	99.1143
unfiltered	mPanTro3	20	Y	32500	99.0846
unfiltered	mPanTro3	21	22	3632500	99.5483
unfiltered	mPanTro3	21	3	227500	99.2121
unfiltered	mPanTro3	21	4	18750	99.18
unfiltered	mPanTro3	21	5	0	0
unfiltered	mPanTro3	21	6	301250	99.2324
unfiltered	mPanTro3	21	7	498750	99.2306
unfiltered	mPanTro3	21	8	591250	99.2837
unfiltered	mPanTro3	10	21	567500	99.2711
unfiltered	mPanTro3	11	21	303750	99.1909
unfiltered	mPanTro3	21	X	25000	99.06
unfiltered	mPanTro3	21	Y	257500	99.5136
unfiltered	mPanTro3	22	3	288750	99.2225
unfiltered	mPanTro3	22	4	17500	99.0643
unfiltered	mPanTro3	22	5	3750	99.0333
unfiltered	mPanTro3	22	6	410000	99.3091
unfiltered	mPanTro3	22	7	592500	99.2464
unfiltered	mPanTro3	22	8	558750	99.2459
unfiltered	mPanTro3	10	22	607500	99.2377
unfiltered	mPanTro3	11	22	353750	99.1919
unfiltered	mPanTro3	22	X	25000	99.04
unfiltered	mPanTro3	22	Y	250000	99.419
unfiltered	mPanTro3	3	4	30000	99.1167
unfiltered	mPanTro3	3	5	43750	99.0771
unfiltered	mPanTro3	3	6	366250	99.2614
unfiltered	mPanTro3	3	7	538750	99.2367
unfiltered	mPanTro3	3	8	656250	99.3455
unfiltered	mPanTro3	10	3	551250	99.2503
unfiltered	mPanTro3	11	3	280000	99.1683
unfiltered	mPanTro3	3	X	115000	99.3717
unfiltered	mPanTro3	3	Y	32500	99.0231
unfiltered	mPanTro3	4	5	56250	99.7
unfiltered	mPanTro3	4	6	68750	99.4091
unfiltered	mPanTro3	4	7	125000	99.555
unfiltered	mPanTro3	4	8	23750	99.0737
unfiltered	mPanTro3	10	4	162500	99.6285
unfiltered	mPanTro3	11	4	26250	99.0429
unfiltered	mPanTro3	4	X	15000	99.0333
unfiltered	mPanTro3	4	Y	17500	99
unfiltered	mPanTro3	5	6	598750	99.5058
unfiltered	mPanTro3	5	7	92500	99.1986
unfiltered	mPanTro3	5	8	48750	99.1256
unfiltered	mPanTro3	10	5	132500	99.4679
unfiltered	mPanTro3	11	5	1250	99
unfiltered	mPanTro3	5	X	35000	99.0571
unfiltered	mPanTro3	5	Y	0	0
unfiltered	mPanTro3	6	7	695000	99.2682
unfiltered	mPanTro3	6	8	516250	99.2201
unfiltered	mPanTro3	10	6	681250	99.2437
unfiltered	mPanTro3	11	6	398750	99.2288
unfiltered	mPanTro3	6	X	112500	99.5511
unfiltered	mPanTro3	6	Y	40000	99.0438
unfiltered	mPanTro3	7	8	737500	99.2242
unfiltered	mPanTro3	10	7	980000	99.2819
unfiltered	mPanTro3	11	7	611250	99.2374
unfiltered	mPanTro3	7	X	55000	99.0818
unfiltered	mPanTro3	7	Y	47500	99.0684
unfiltered	mPanTro3	10	8	976250	99.3275
unfiltered	mPanTro3	11	8	581250	99.2015
unfiltered	mPanTro3	8	X	7500	99
unfiltered	mPanTro3	8	Y	10000	99.05
unfiltered	mPanTro3	10	11	560000	99.206
unfiltered	mPanTro3	10	X	35000	99.0857
unfiltered	mPanTro3	10	Y	30000	99.1
unfiltered	mPanTro3	11	X	35000	99.0857
unfiltered	mPanTro3	11	Y	22500	99.1111
unfiltered	mPanTro3	X	Y	2600000	99.7367
unfiltered	mPonAbe1	12	2b	0	0
unfiltered	mPonAbe1	12	2a	0	0
unfiltered	mPonAbe1	12	9	0	0
unfiltered	mPonAbe1	12	13	0	0
unfiltered	mPonAbe1	12	14	0	0
unfiltered	mPonAbe1	12	15	0	0
unfiltered	mPonAbe1	12	18	0	0
unfiltered	mPonAbe1	12	16	1250	99
unfiltered	mPonAbe1	12	17	0	0
unfiltered	mPonAbe1	1	12	2500	99.5
unfiltered	mPonAbe1	12	19	0	0
unfiltered	mPonAbe1	12	20	0	0
unfiltered	mPonAbe1	12	21	0	0
unfiltered	mPonAbe1	12	22	0	0
unfiltered	mPonAbe1	12	3	21250	99.4
unfiltered	mPonAbe1	12	4	0	0
unfiltered	mPonAbe1	12	5	0	0
unfiltered	mPonAbe1	12	6	0	0
unfiltered	mPonAbe1	12	7	7500	99.5667
unfiltered	mPonAbe1	12	8	0	0
unfiltered	mPonAbe1	10	12	1250	99.9
unfiltered	mPonAbe1	11	12	0	0
unfiltered	mPonAbe1	12	X	0	0
unfiltered	mPonAbe1	12	Y	0	0
unfiltered	mPonAbe1	2a	2b	3026250	99.3867
unfiltered	mPonAbe1	2b	9	2003750	99.3684
unfiltered	mPonAbe1	13	2b	3368750	99.4757
unfiltered	mPonAbe1	14	2b	3376250	99.5024
unfiltered	mPonAbe1	15	2b	2116250	99.3731
unfiltered	mPonAbe1	18	2b	2627500	99.3775
unfiltered	mPonAbe1	16	2b	0	0
unfiltered	mPonAbe1	17	2b	0	0
unfiltered	mPonAbe1	1	2b	2500	99.05
unfiltered	mPonAbe1	19	2b	0	0
unfiltered	mPonAbe1	20	2b	2500	99
unfiltered	mPonAbe1	21	2b	5820000	99.4896
unfiltered	mPonAbe1	22	2b	6097500	99.4489
unfiltered	mPonAbe1	2b	3	10000	99
unfiltered	mPonAbe1	2b	4	0	0
unfiltered	mPonAbe1	2b	5	23750	99.3158
unfiltered	mPonAbe1	2b	6	0	0
unfiltered	mPonAbe1	2b	7	0	0
unfiltered	mPonAbe1	2b	8	11250	99.3333
unfiltered	mPonAbe1	10	2b	36250	99.3207
unfiltered	mPonAbe1	11	2b	1996250	99.464
unfiltered	mPonAbe1	2b	X	0	0
unfiltered	mPonAbe1	2b	Y	1780000	99.3177
unfiltered	mPonAbe1	2a	9	3586250	99.3665
unfiltered	mPonAbe1	13	2a	3063750	99.5325
unfiltered	mPonAbe1	14	2a	4437500	99.4458
unfiltered	mPonAbe1	15	2a	822500	99.4851
unfiltered	mPonAbe1	18	2a	5417500	99.4431
unfiltered	mPonAbe1	16	2a	0	0
unfiltered	mPonAbe1	17	2a	0	0
unfiltered	mPonAbe1	1	2a	1250	99
unfiltered	mPonAbe1	19	2a	5000	99.025
unfiltered	mPonAbe1	20	2a	5000	99.025
unfiltered	mPonAbe1	21	2a	4051250	99.4226
unfiltered	mPonAbe1	22	2a	4103750	99.4744
unfiltered	mPonAbe1	2a	3	3750	99
unfiltered	mPonAbe1	2a	4	141250	99.2832
unfiltered	mPonAbe1	2a	5	0	0
unfiltered	mPonAbe1	2a	6	0	0
unfiltered	mPonAbe1	2a	7	1250	99
unfiltered	mPonAbe1	2a	8	0	0
unfiltered	mPonAbe1	10	2a	11250	99.0222
unfiltered	mPonAbe1	11	2a	823750	99.4346
unfiltered	mPonAbe1	2a	X	0	0
unfiltered	mPonAbe1	2a	Y	760000	99.2862
unfiltered	mPonAbe1	13	9	1718750	99.4443
unfiltered	mPonAbe1	14	9	2346250	99.325
unfiltered	mPonAbe1	15	9	1235000	99.4838
unfiltered	mPonAbe1	18	9	3655000	99.3915
unfiltered	mPonAbe1	16	9	0	0
unfiltered	mPonAbe1	17	9	0	0
unfiltered	mPonAbe1	1	9	0	0
unfiltered	mPonAbe1	19	9	0	0
unfiltered	mPonAbe1	20	9	0	0
unfiltered	mPonAbe1	21	9	2795000	99.35
unfiltered	mPonAbe1	22	9	3221250	99.3821
unfiltered	mPonAbe1	3	9	0	0
unfiltered	mPonAbe1	4	9	0	0
unfiltered	mPonAbe1	5	9	10000	99.225
unfiltered	mPonAbe1	6	9	0	0
unfiltered	mPonAbe1	7	9	0	0
unfiltered	mPonAbe1	8	9	0	0
unfiltered	mPonAbe1	10	9	10000	99.125
unfiltered	mPonAbe1	11	9	83750	99.1045
unfiltered	mPonAbe1	9	X	0	0
unfiltered	mPonAbe1	9	Y	1587500	99.3679
unfiltered	mPonAbe1	13	14	2138750	99.4821
unfiltered	mPonAbe1	13	15	576250	99.2928
unfiltered	mPonAbe1	13	18	1931250	99.3974
unfiltered	mPonAbe1	13	16	0	0
unfiltered	mPonAbe1	13	17	0	0
unfiltered	mPonAbe1	1	13	0	0
unfiltered	mPonAbe1	13	19	0	0
unfiltered	mPonAbe1	13	20	0	0
unfiltered	mPonAbe1	13	21	3237500	99.4699
unfiltered	mPonAbe1	13	22	3080000	99.4375
unfiltered	mPonAbe1	13	3	0	0
unfiltered	mPonAbe1	13	4	0	0
unfiltered	mPonAbe1	13	5	0	0
unfiltered	mPonAbe1	13	6	0	0
unfiltered	mPonAbe1	13	7	0	0
unfiltered	mPonAbe1	13	8	0	0
unfiltered	mPonAbe1	10	13	277500	99.2887
unfiltered	mPonAbe1	11	13	90000	99.4847
unfiltered	mPonAbe1	13	X	0	0
unfiltered	mPonAbe1	13	Y	855000	99.2231
unfiltered	mPonAbe1	14	15	641250	99.3074
unfiltered	mPonAbe1	14	18	3621250	99.373
unfiltered	mPonAbe1	14	16	13750	99.2091
unfiltered	mPonAbe1	14	17	0	0
unfiltered	mPonAbe1	1	14	3750	99.0333
unfiltered	mPonAbe1	14	19	0	0
unfiltered	mPonAbe1	14	20	5000	99.025
unfiltered	mPonAbe1	14	21	4651250	99.4931
unfiltered	mPonAbe1	14	22	4040000	99.5297
unfiltered	mPonAbe1	14	3	40000	99.0875
unfiltered	mPonAbe1	14	4	0	0
unfiltered	mPonAbe1	14	5	0	0
unfiltered	mPonAbe1	14	6	0	0
unfiltered	mPonAbe1	14	7	0	0
unfiltered	mPonAbe1	14	8	0	0
unfiltered	mPonAbe1	10	14	0	0
unfiltered	mPonAbe1	11	14	806250	99.5071
unfiltered	mPonAbe1	14	X	0	0
unfiltered	mPonAbe1	14	Y	1145000	99.3131
unfiltered	mPonAbe1	15	18	803750	99.3588
unfiltered	mPonAbe1	15	16	2500	99.45
unfiltered	mPonAbe1	15	17	40000	99.4906
unfiltered	mPonAbe1	1	15	0	0
unfiltered	mPonAbe1	15	19	0	0
unfiltered	mPonAbe1	15	20	0	0
unfiltered	mPonAbe1	15	21	735000	99.4041
unfiltered	mPonAbe1	15	22	2813750	99.409
unfiltered	mPonAbe1	15	3	17500	99.1071
unfiltered	mPonAbe1	15	4	0	0
unfiltered	mPonAbe1	15	5	0	0
unfiltered	mPonAbe1	15	6	0	0
unfiltered	mPonAbe1	15	7	0	0
unfiltered	mPonAbe1	15	8	0	0
unfiltered	mPonAbe1	10	15	0	0
unfiltered	mPonAbe1	11	15	2552500	99.3679
unfiltered	mPonAbe1	15	X	0	0
unfiltered	mPonAbe1	15	Y	1647500	99.3824
unfiltered	mPonAbe1	16	18	0	0
unfiltered	mPonAbe1	17	18	0	0
unfiltered	mPonAbe1	1	18	0	0
unfiltered	mPonAbe1	18	19	0	0
unfiltered	mPonAbe1	18	20	0	0
unfiltered	mPonAbe1	18	21	4285000	99.4231
unfiltered	mPonAbe1	18	22	4518750	99.3902
unfiltered	mPonAbe1	18	3	5000	99
unfiltered	mPonAbe1	18	4	0	0
unfiltered	mPonAbe1	18	5	0	0
unfiltered	mPonAbe1	18	6	0	0
unfiltered	mPonAbe1	18	7	0	0
unfiltered	mPonAbe1	18	8	0	0
unfiltered	mPonAbe1	10	18	0	0
unfiltered	mPonAbe1	11	18	745000	99.4208
unfiltered	mPonAbe1	18	X	0	0
unfiltered	mPonAbe1	18	Y	1642500	99.24
unfiltered	mPonAbe1	16	17	2500	99.4
unfiltered	mPonAbe1	1	16	0	0
unfiltered	mPonAbe1	16	19	0	0
unfiltered	mPonAbe1	16	20	0	0
unfiltered	mPonAbe1	16	21	0	0
unfiltered	mPonAbe1	16	22	0	0
unfiltered	mPonAbe1	16	3	47500	99.2289
unfiltered	mPonAbe1	16	4	0	0
unfiltered	mPonAbe1	16	5	0	0
unfiltered	mPonAbe1	16	6	0	0
unfiltered	mPonAbe1	16	7	0	0
unfiltered	mPonAbe1	16	8	0	0
unfiltered	mPonAbe1	10	16	0	0
unfiltered	mPonAbe1	11	16	0	0
unfiltered	mPonAbe1	16	X	0	0
unfiltered	mPonAbe1	16	Y	0	0
unfiltered	mPonAbe1	1	17	0	0
unfiltered	mPonAbe1	17	19	0	0
unfiltered	mPonAbe1	17	20	0	0
unfiltered	mPonAbe1	17	21	0	0
unfiltered	mPonAbe1	17	22	0	0
unfiltered	mPonAbe1	17	3	0	0
unfiltered	mPonAbe1	17	4	0	0
unfiltered	mPonAbe1	17	5	0	0
unfiltered	mPonAbe1	17	6	0	0
unfiltered	mPonAbe1	17	7	0	0
unfiltered	mPonAbe1	17	8	0	0
unfiltered	mPonAbe1	10	17	0	0
unfiltered	mPonAbe1	11	17	0	0
unfiltered	mPonAbe1	17	X	0	0
unfiltered	mPonAbe1	17	Y	0	0
unfiltered	mPonAbe1	1	19	0	0
unfiltered	mPonAbe1	1	20	0	0
unfiltered	mPonAbe1	1	21	0	0
unfiltered	mPonAbe1	1	22	0	0
unfiltered	mPonAbe1	1	3	12500	99.03
unfiltered	mPonAbe1	1	4	0	0
unfiltered	mPonAbe1	1	5	0	0
unfiltered	mPonAbe1	1	6	0	0
unfiltered	mPonAbe1	1	7	0	0
unfiltered	mPonAbe1	1	8	0	0
unfiltered	mPonAbe1	1	10	1250	99.5
unfiltered	mPonAbe1	1	11	0	0
unfiltered	mPonAbe1	1	X	0	0
unfiltered	mPonAbe1	1	Y	0	0
unfiltered	mPonAbe1	19	20	0	0
unfiltered	mPonAbe1	19	21	0	0
unfiltered	mPonAbe1	19	22	0	0
unfiltered	mPonAbe1	19	3	0	0
unfiltered	mPonAbe1	19	4	0	0
unfiltered	mPonAbe1	19	5	0	0
unfiltered	mPonAbe1	19	6	0	0
unfiltered	mPonAbe1	19	7	0	0
unfiltered	mPonAbe1	19	8	0	0
unfiltered	mPonAbe1	10	19	0	0
unfiltered	mPonAbe1	11	19	0	0
unfiltered	mPonAbe1	19	X	0	0
unfiltered	mPonAbe1	19	Y	0	0
unfiltered	mPonAbe1	20	21	46250	99.2108
unfiltered	mPonAbe1	20	22	0	0
unfiltered	mPonAbe1	20	3	0	0
unfiltered	mPonAbe1	20	4	0	0
unfiltered	mPonAbe1	20	5	0	0
unfiltered	mPonAbe1	20	6	0	0
unfiltered	mPonAbe1	20	7	0	0
unfiltered	mPonAbe1	20	8	0	0
unfiltered	mPonAbe1	10	20	0	0
unfiltered	mPonAbe1	11	20	0	0
unfiltered	mPonAbe1	20	X	0	0
unfiltered	mPonAbe1	20	Y	0	0
unfiltered	mPonAbe1	21	22	6908750	99.4605
unfiltered	mPonAbe1	21	3	17500	99.05
unfiltered	mPonAbe1	21	4	123750	99.2687
unfiltered	mPonAbe1	21	5	0	0
unfiltered	mPonAbe1	21	6	0	0
unfiltered	mPonAbe1	21	7	0	0
unfiltered	mPonAbe1	21	8	0	0
unfiltered	mPonAbe1	10	21	0	0
unfiltered	mPonAbe1	11	21	1741250	99.4828
unfiltered	mPonAbe1	21	X	0	0
unfiltered	mPonAbe1	21	Y	1705000	99.2569
unfiltered	mPonAbe1	22	3	0	0
unfiltered	mPonAbe1	22	4	0	0
unfiltered	mPonAbe1	22	5	0	0
unfiltered	mPonAbe1	22	6	0	0
unfiltered	mPonAbe1	22	7	0	0
unfiltered	mPonAbe1	22	8	0	0
unfiltered	mPonAbe1	10	22	0	0
unfiltered	mPonAbe1	11	22	2155000	99.4268
unfiltered	mPonAbe1	22	X	0	0
unfiltered	mPonAbe1	22	Y	2407500	99.3401
unfiltered	mPonAbe1	3	4	35000	99.0143
unfiltered	mPonAbe1	3	5	0	0
unfiltered	mPonAbe1	3	6	0	0
unfiltered	mPonAbe1	3	7	0	0
unfiltered	mPonAbe1	3	8	0	0
unfiltered	mPonAbe1	10	3	0	0
unfiltered	mPonAbe1	11	3	0	0
unfiltered	mPonAbe1	3	X	0	0
unfiltered	mPonAbe1	3	Y	0	0
unfiltered	mPonAbe1	4	5	0	0
unfiltered	mPonAbe1	4	6	0	0
unfiltered	mPonAbe1	4	7	0	0
unfiltered	mPonAbe1	4	8	0	0
unfiltered	mPonAbe1	10	4	0	0
unfiltered	mPonAbe1	11	4	0	0
unfiltered	mPonAbe1	4	X	0	0
unfiltered	mPonAbe1	4	Y	5000	99.3
unfiltered	mPonAbe1	5	6	1250	99
unfiltered	mPonAbe1	5	7	0	0
unfiltered	mPonAbe1	5	8	21250	99.4824
unfiltered	mPonAbe1	10	5	30000	99.5958
unfiltered	mPonAbe1	11	5	30000	99.2833
unfiltered	mPonAbe1	5	X	0	0
unfiltered	mPonAbe1	5	Y	0	0
unfiltered	mPonAbe1	6	7	0	0
unfiltered	mPonAbe1	6	8	0	0
unfiltered	mPonAbe1	10	6	0	0
unfiltered	mPonAbe1	11	6	0	0
unfiltered	mPonAbe1	6	X	0	0
unfiltered	mPonAbe1	6	Y	0	0
unfiltered	mPonAbe1	7	8	0	0
unfiltered	mPonAbe1	10	7	0	0
unfiltered	mPonAbe1	11	7	0	0
unfiltered	mPonAbe1	7	X	0	0
unfiltered	mPonAbe1	7	Y	0	0
unfiltered	mPonAbe1	10	8	21250	99.4471
unfiltered	mPonAbe1	11	8	0	0
unfiltered	mPonAbe1	8	X	0	0
unfiltered	mPonAbe1	8	Y	0	0
unfiltered	mPonAbe1	10	11	15000	99.0333
unfiltered	mPonAbe1	10	X	0	0
unfiltered	mPonAbe1	10	Y	0	0
unfiltered	mPonAbe1	11	X	0	0
unfiltered	mPonAbe1	11	Y	242500	99.3753
unfiltered	mPonAbe1	X	Y	1380000	99.3808
unfiltered	mPonPyg2	12	2b	0	0
unfiltered	mPonPyg2	12	2a	0	0
unfiltered	mPonPyg2	12	9	0	0
unfiltered	mPonPyg2	12	13	0	0
unfiltered	mPonPyg2	12	14	0	0
unfiltered	mPonPyg2	12	15	0	0
unfiltered	mPonPyg2	12	18	0	0
unfiltered	mPonPyg2	12	16	132500	99.183
unfiltered	mPonPyg2	12	17	0	0
unfiltered	mPonPyg2	1	12	0	0
unfiltered	mPonPyg2	12	19	0	0
unfiltered	mPonPyg2	12	20	0	0
unfiltered	mPonPyg2	12	21	3750	99
unfiltered	mPonPyg2	12	22	476250	99.4375
unfiltered	mPonPyg2	12	3	0	0
unfiltered	mPonPyg2	12	4	0	0
unfiltered	mPonPyg2	12	5	0	0
unfiltered	mPonPyg2	12	6	2500	99
unfiltered	mPonPyg2	12	7	0	0
unfiltered	mPonPyg2	12	8	0	0
unfiltered	mPonPyg2	10	12	0	0
unfiltered	mPonPyg2	11	12	0	0
unfiltered	mPonPyg2	12	X	0	0
unfiltered	mPonPyg2	12	Y	0	0
unfiltered	mPonPyg2	2a	2b	2486250	99.3569
unfiltered	mPonPyg2	2b	9	1841250	99.5011
unfiltered	mPonPyg2	13	2b	4278750	99.443
unfiltered	mPonPyg2	14	2b	2390000	99.4881
unfiltered	mPonPyg2	15	2b	2750000	99.3994
unfiltered	mPonPyg2	18	2b	2377500	99.537
unfiltered	mPonPyg2	16	2b	0	0
unfiltered	mPonPyg2	17	2b	15000	99.1833
unfiltered	mPonPyg2	1	2b	0	0
unfiltered	mPonPyg2	19	2b	0	0
unfiltered	mPonPyg2	20	2b	0	0
unfiltered	mPonPyg2	21	2b	2397500	99.6438
unfiltered	mPonPyg2	22	2b	2471250	99.4349
unfiltered	mPonPyg2	2b	3	17500	99.0571
unfiltered	mPonPyg2	2b	4	0	0
unfiltered	mPonPyg2	2b	5	17500	99.4143
unfiltered	mPonPyg2	2b	6	0	0
unfiltered	mPonPyg2	2b	7	0	0
unfiltered	mPonPyg2	2b	8	15000	99.375
unfiltered	mPonPyg2	10	2b	16250	99.3769
unfiltered	mPonPyg2	11	2b	1306250	99.2648
unfiltered	mPonPyg2	2b	X	0	0
unfiltered	mPonPyg2	2b	Y	487500	99.4995
unfiltered	mPonPyg2	2a	9	6371250	99.4119
unfiltered	mPonPyg2	13	2a	9011250	99.4949
unfiltered	mPonPyg2	14	2a	6023750	99.4262
unfiltered	mPonPyg2	15	2a	6925000	99.4999
unfiltered	mPonPyg2	18	2a	9842500	99.4831
unfiltered	mPonPyg2	16	2a	0	0
unfiltered	mPonPyg2	17	2a	558750	99.523
unfiltered	mPonPyg2	1	2a	2500	99.25
unfiltered	mPonPyg2	19	2a	18750	99.0333
unfiltered	mPonPyg2	20	2a	0	0
unfiltered	mPonPyg2	21	2a	5987500	99.3923
unfiltered	mPonPyg2	22	2a	9438750	99.5178
unfiltered	mPonPyg2	2a	3	2500	99.7
unfiltered	mPonPyg2	2a	4	0	0
unfiltered	mPonPyg2	2a	5	0	0
unfiltered	mPonPyg2	2a	6	0	0
unfiltered	mPonPyg2	2a	7	0	0
unfiltered	mPonPyg2	2a	8	0	0
unfiltered	mPonPyg2	10	2a	47500	99.0132
unfiltered	mPonPyg2	11	2a	1143750	99.4144
unfiltered	mPonPyg2	2a	X	0	0
unfiltered	mPonPyg2	2a	Y	370000	99.3703
unfiltered	mPonPyg2	13	9	6132500	99.4712
unfiltered	mPonPyg2	14	9	4326250	99.4555
unfiltered	mPonPyg2	15	9	2256250	99.378
unfiltered	mPonPyg2	18	9	5913750	99.4469
unfiltered	mPonPyg2	16	9	0	0
unfiltered	mPonPyg2	17	9	2500	99.35
unfiltered	mPonPyg2	1	9	0	0
unfiltered	mPonPyg2	19	9	0	0
unfiltered	mPonPyg2	20	9	0	0
unfiltered	mPonPyg2	21	9	5978750	99.468
unfiltered	mPonPyg2	22	9	4732500	99.4975
unfiltered	mPonPyg2	3	9	0	0
unfiltered	mPonPyg2	4	9	0	0
unfiltered	mPonPyg2	5	9	6250	99.2
unfiltered	mPonPyg2	6	9	0	0
unfiltered	mPonPyg2	7	9	0	0
unfiltered	mPonPyg2	8	9	15000	99.2
unfiltered	mPonPyg2	10	9	7500	99.2333
unfiltered	mPonPyg2	11	9	1250	99
unfiltered	mPonPyg2	9	X	0	0
unfiltered	mPonPyg2	9	Y	265000	99.4453
unfiltered	mPonPyg2	13	14	6136250	99.5112
unfiltered	mPonPyg2	13	15	5117500	99.39
unfiltered	mPonPyg2	13	18	6165000	99.4421
unfiltered	mPonPyg2	13	16	0	0
unfiltered	mPonPyg2	13	17	758750	99.4885
unfiltered	mPonPyg2	1	13	0	0
unfiltered	mPonPyg2	13	19	0	0
unfiltered	mPonPyg2	13	20	0	0
unfiltered	mPonPyg2	13	21	6337500	99.4757
unfiltered	mPonPyg2	13	22	6915000	99.4092
unfiltered	mPonPyg2	13	3	21250	99.0824
unfiltered	mPonPyg2	13	4	0	0
unfiltered	mPonPyg2	13	5	0	0
unfiltered	mPonPyg2	13	6	0	0
unfiltered	mPonPyg2	13	7	0	0
unfiltered	mPonPyg2	13	8	38750	99.7032
unfiltered	mPonPyg2	10	13	257500	99.3049
unfiltered	mPonPyg2	11	13	591250	99.3186
unfiltered	mPonPyg2	13	X	0	0
unfiltered	mPonPyg2	13	Y	422500	99.4278
unfiltered	mPonPyg2	14	15	3436250	99.4614
unfiltered	mPonPyg2	14	18	4768750	99.437
unfiltered	mPonPyg2	14	16	21250	99.2235
unfiltered	mPonPyg2	14	17	553750	99.5341
unfiltered	mPonPyg2	1	14	0	0
unfiltered	mPonPyg2	14	19	0	0
unfiltered	mPonPyg2	14	20	0	0
unfiltered	mPonPyg2	14	21	3825000	99.481
unfiltered	mPonPyg2	14	22	5222500	99.4671
unfiltered	mPonPyg2	14	3	20000	99.2562
unfiltered	mPonPyg2	14	4	0	0
unfiltered	mPonPyg2	14	5	0	0
unfiltered	mPonPyg2	14	6	0	0
unfiltered	mPonPyg2	14	7	0	0
unfiltered	mPonPyg2	14	8	0	0
unfiltered	mPonPyg2	10	14	0	0
unfiltered	mPonPyg2	11	14	170000	99.4029
unfiltered	mPonPyg2	14	X	0	0
unfiltered	mPonPyg2	14	Y	477500	99.3749
unfiltered	mPonPyg2	15	18	4131250	99.4189
unfiltered	mPonPyg2	15	16	0	0
unfiltered	mPonPyg2	15	17	976250	99.5134
unfiltered	mPonPyg2	1	15	1250	99.1
unfiltered	mPonPyg2	15	19	0	0
unfiltered	mPonPyg2	15	20	0	0
unfiltered	mPonPyg2	15	21	2365000	99.3847
unfiltered	mPonPyg2	15	22	5761250	99.5372
unfiltered	mPonPyg2	15	3	3750	99.0333
unfiltered	mPonPyg2	15	4	0	0
unfiltered	mPonPyg2	15	5	0	0
unfiltered	mPonPyg2	15	6	0	0
unfiltered	mPonPyg2	15	7	0	0
unfiltered	mPonPyg2	15	8	0	0
unfiltered	mPonPyg2	10	15	0	0
unfiltered	mPonPyg2	11	15	2698750	99.3363
unfiltered	mPonPyg2	15	X	0	0
unfiltered	mPonPyg2	15	Y	505000	99.3861
unfiltered	mPonPyg2	16	18	0	0
unfiltered	mPonPyg2	17	18	812500	99.4602
unfiltered	mPonPyg2	1	18	0	0
unfiltered	mPonPyg2	18	19	0	0
unfiltered	mPonPyg2	18	20	0	0
unfiltered	mPonPyg2	18	21	6277500	99.4576
unfiltered	mPonPyg2	18	22	6263750	99.4757
unfiltered	mPonPyg2	18	3	2500	99.1
unfiltered	mPonPyg2	18	4	1250	99.2
unfiltered	mPonPyg2	18	5	0	0
unfiltered	mPonPyg2	18	6	0	0
unfiltered	mPonPyg2	18	7	0	0
unfiltered	mPonPyg2	18	8	0	0
unfiltered	mPonPyg2	10	18	0	0
unfiltered	mPonPyg2	11	18	625000	99.5554
unfiltered	mPonPyg2	18	X	0	0
unfiltered	mPonPyg2	18	Y	430000	99.4326
unfiltered	mPonPyg2	16	17	0	0
unfiltered	mPonPyg2	1	16	0	0
unfiltered	mPonPyg2	16	19	0	0
unfiltered	mPonPyg2	16	20	0	0
unfiltered	mPonPyg2	16	21	0	0
unfiltered	mPonPyg2	16	22	0	0
unfiltered	mPonPyg2	16	3	63750	99.2902
unfiltered	mPonPyg2	16	4	0	0
unfiltered	mPonPyg2	16	5	0	0
unfiltered	mPonPyg2	16	6	0	0
unfiltered	mPonPyg2	16	7	0	0
unfiltered	mPonPyg2	16	8	0	0
unfiltered	mPonPyg2	10	16	0	0
unfiltered	mPonPyg2	11	16	0	0
unfiltered	mPonPyg2	16	X	0	0
unfiltered	mPonPyg2	16	Y	0	0
unfiltered	mPonPyg2	1	17	0	0
unfiltered	mPonPyg2	17	19	0	0
unfiltered	mPonPyg2	17	20	0	0
unfiltered	mPonPyg2	17	21	518750	99.3619
unfiltered	mPonPyg2	17	22	546250	99.5227
unfiltered	mPonPyg2	17	3	0	0
unfiltered	mPonPyg2	17	4	0	0
unfiltered	mPonPyg2	17	5	0	0
unfiltered	mPonPyg2	17	6	0	0
unfiltered	mPonPyg2	17	7	0	0
unfiltered	mPonPyg2	17	8	0	0
unfiltered	mPonPyg2	10	17	0	0
unfiltered	mPonPyg2	11	17	0	0
unfiltered	mPonPyg2	17	X	0	0
unfiltered	mPonPyg2	17	Y	27500	99.0455
unfiltered	mPonPyg2	1	19	0	0
unfiltered	mPonPyg2	1	20	0	0
unfiltered	mPonPyg2	1	21	1250	99
unfiltered	mPonPyg2	1	22	0	0
unfiltered	mPonPyg2	1	3	1250	99.6
unfiltered	mPonPyg2	1	4	77500	99.5032
unfiltered	mPonPyg2	1	5	0	0
unfiltered	mPonPyg2	1	6	0	0
unfiltered	mPonPyg2	1	7	0	0
unfiltered	mPonPyg2	1	8	1250	99.1
unfiltered	mPonPyg2	1	10	1250	99
unfiltered	mPonPyg2	1	11	0	0
unfiltered	mPonPyg2	1	X	0	0
unfiltered	mPonPyg2	1	Y	0	0
unfiltered	mPonPyg2	19	20	0	0
unfiltered	mPonPyg2	19	21	0	0
unfiltered	mPonPyg2	19	22	0	0
unfiltered	mPonPyg2	19	3	0	0
unfiltered	mPonPyg2	19	4	0	0
unfiltered	mPonPyg2	19	5	0	0
unfiltered	mPonPyg2	19	6	0	0
unfiltered	mPonPyg2	19	7	0	0
unfiltered	mPonPyg2	19	8	0	0
unfiltered	mPonPyg2	10	19	0	0
unfiltered	mPonPyg2	11	19	0	0
unfiltered	mPonPyg2	19	X	0	0
unfiltered	mPonPyg2	19	Y	0	0
unfiltered	mPonPyg2	20	21	0	0
unfiltered	mPonPyg2	20	22	63750	99.2647
unfiltered	mPonPyg2	20	3	0	0
unfiltered	mPonPyg2	20	4	0	0
unfiltered	mPonPyg2	20	5	0	0
unfiltered	mPonPyg2	20	6	0	0
unfiltered	mPonPyg2	20	7	0	0
unfiltered	mPonPyg2	20	8	0	0
unfiltered	mPonPyg2	10	20	0	0
unfiltered	mPonPyg2	11	20	0	0
unfiltered	mPonPyg2	20	X	0	0
unfiltered	mPonPyg2	20	Y	0	0
unfiltered	mPonPyg2	21	22	4043750	99.4093
unfiltered	mPonPyg2	21	3	11250	99.0111
unfiltered	mPonPyg2	21	4	0	0
unfiltered	mPonPyg2	21	5	0	0
unfiltered	mPonPyg2	21	6	0	0
unfiltered	mPonPyg2	21	7	0	0
unfiltered	mPonPyg2	21	8	0	0
unfiltered	mPonPyg2	10	21	0	0
unfiltered	mPonPyg2	11	21	0	0
unfiltered	mPonPyg2	21	X	0	0
unfiltered	mPonPyg2	21	Y	420000	99.3798
unfiltered	mPonPyg2	22	3	16250	99.0769
unfiltered	mPonPyg2	22	4	0	0
unfiltered	mPonPyg2	22	5	0	0
unfiltered	mPonPyg2	22	6	0	0
unfiltered	mPonPyg2	22	7	0	0
unfiltered	mPonPyg2	22	8	0	0
unfiltered	mPonPyg2	10	22	0	0
unfiltered	mPonPyg2	11	22	1122500	99.4346
unfiltered	mPonPyg2	22	X	0	0
unfiltered	mPonPyg2	22	Y	427500	99.4292
unfiltered	mPonPyg2	3	4	43750	99.0171
unfiltered	mPonPyg2	3	5	0	0
unfiltered	mPonPyg2	3	6	0	0
unfiltered	mPonPyg2	3	7	0	0
unfiltered	mPonPyg2	3	8	1250	99
unfiltered	mPonPyg2	10	3	0	0
unfiltered	mPonPyg2	11	3	0	0
unfiltered	mPonPyg2	3	X	0	0
unfiltered	mPonPyg2	3	Y	10000	99.025
unfiltered	mPonPyg2	4	5	0	0
unfiltered	mPonPyg2	4	6	0	0
unfiltered	mPonPyg2	4	7	0	0
unfiltered	mPonPyg2	4	8	0	0
unfiltered	mPonPyg2	10	4	1250	99
unfiltered	mPonPyg2	11	4	0	0
unfiltered	mPonPyg2	4	X	0	0
unfiltered	mPonPyg2	4	Y	0	0
unfiltered	mPonPyg2	5	6	0	0
unfiltered	mPonPyg2	5	7	0	0
unfiltered	mPonPyg2	5	8	18750	99.5067
unfiltered	mPonPyg2	10	5	12500	99.58
unfiltered	mPonPyg2	11	5	36250	99.2828
unfiltered	mPonPyg2	5	X	0	0
unfiltered	mPonPyg2	5	Y	0	0
unfiltered	mPonPyg2	6	7	0	0
unfiltered	mPonPyg2	6	8	0	0
unfiltered	mPonPyg2	10	6	0	0
unfiltered	mPonPyg2	11	6	0	0
unfiltered	mPonPyg2	6	X	0	0
unfiltered	mPonPyg2	6	Y	0	0
unfiltered	mPonPyg2	7	8	0	0
unfiltered	mPonPyg2	10	7	0	0
unfiltered	mPonPyg2	11	7	0	0
unfiltered	mPonPyg2	7	X	0	0
unfiltered	mPonPyg2	7	Y	0	0
unfiltered	mPonPyg2	10	8	18750	99.5333
unfiltered	mPonPyg2	11	8	0	0
unfiltered	mPonPyg2	8	X	0	0
unfiltered	mPonPyg2	8	Y	0	0
unfiltered	mPonPyg2	10	11	0	0
unfiltered	mPonPyg2	10	X	0	0
unfiltered	mPonPyg2	10	Y	0	0
unfiltered	mPonPyg2	11	X	0	0
unfiltered	mPonPyg2	11	Y	25000	99.02
unfiltered	mPonPyg2	X	Y	2020000	99.624
unfiltered	mSymSyn1	chr10	chr11	2360000	99.6531
unfiltered	mSymSyn1	chr10	chr12	2280000	99.6801
unfiltered	mSymSyn1	chr10	chr13	3222500	99.6359
unfiltered	mSymSyn1	chr10	chr14	2265000	99.6776
unfiltered	mSymSyn1	chr10	chr15	3566250	99.6622
unfiltered	mSymSyn1	chr10	chr16	2047500	99.691
unfiltered	mSymSyn1	chr10	chr17	2751250	99.6399
unfiltered	mSymSyn1	chr10	chr18	1357500	99.6564
unfiltered	mSymSyn1	chr10	chr19	3730000	99.6841
unfiltered	mSymSyn1	chr1	chr10	2413750	99.6567
unfiltered	mSymSyn1	chr10	chr20	2440000	99.6584
unfiltered	mSymSyn1	chr10	chr21	1555000	99.6678
unfiltered	mSymSyn1	chr10	chr22	2541250	99.6272
unfiltered	mSymSyn1	chr10	chr23	2501250	99.6538
unfiltered	mSymSyn1	chr10	chr24	2283750	99.6563
unfiltered	mSymSyn1	chr10	chr2	2731250	99.6788
unfiltered	mSymSyn1	chr10	chr3	2546250	99.6512
unfiltered	mSymSyn1	chr10	chr4	2392500	99.6636
unfiltered	mSymSyn1	chr10	chr5	2531250	99.6273
unfiltered	mSymSyn1	chr10	chr6	2351250	99.6741
unfiltered	mSymSyn1	chr10	chr7	2312500	99.6602
unfiltered	mSymSyn1	chr10	chr8	2156250	99.6562
unfiltered	mSymSyn1	chr10	chr9	2218750	99.6505
unfiltered	mSymSyn1	chr10	chrX	3052500	99.6749
unfiltered	mSymSyn1	chr10	chrY	1690000	99.655
unfiltered	mSymSyn1	chr11	chr12	2500000	99.6778
unfiltered	mSymSyn1	chr11	chr13	4707500	99.6148
unfiltered	mSymSyn1	chr11	chr14	2517500	99.6723
unfiltered	mSymSyn1	chr11	chr15	4092500	99.7105
unfiltered	mSymSyn1	chr11	chr16	2222500	99.6964
unfiltered	mSymSyn1	chr11	chr17	2936250	99.6619
unfiltered	mSymSyn1	chr11	chr18	1475000	99.6623
unfiltered	mSymSyn1	chr11	chr19	4341250	99.7
unfiltered	mSymSyn1	chr1	chr11	2635000	99.673
unfiltered	mSymSyn1	chr11	chr20	2602500	99.661
unfiltered	mSymSyn1	chr11	chr21	1760000	99.692
unfiltered	mSymSyn1	chr11	chr22	2876250	99.6501
unfiltered	mSymSyn1	chr11	chr23	2711250	99.6618
unfiltered	mSymSyn1	chr11	chr24	2588750	99.6761
unfiltered	mSymSyn1	chr11	chr2	3271250	99.6737
unfiltered	mSymSyn1	chr11	chr3	2868750	99.6594
unfiltered	mSymSyn1	chr11	chr4	2528750	99.6658
unfiltered	mSymSyn1	chr11	chr5	2815000	99.6508
unfiltered	mSymSyn1	chr11	chr6	2590000	99.6787
unfiltered	mSymSyn1	chr11	chr7	2513750	99.6683
unfiltered	mSymSyn1	chr11	chr8	2453750	99.6545
unfiltered	mSymSyn1	chr11	chr9	2460000	99.6814
unfiltered	mSymSyn1	chr11	chrX	3317500	99.6849
unfiltered	mSymSyn1	chr11	chrY	2097500	99.6443
unfiltered	mSymSyn1	chr12	chr13	3222500	99.6602
unfiltered	mSymSyn1	chr12	chr14	2493750	99.6794
unfiltered	mSymSyn1	chr12	chr15	3836250	99.6554
unfiltered	mSymSyn1	chr12	chr16	2297500	99.7215
unfiltered	mSymSyn1	chr12	chr17	3303750	99.6147
unfiltered	mSymSyn1	chr12	chr18	1593750	99.6708
unfiltered	mSymSyn1	chr12	chr19	3986250	99.6812
unfiltered	mSymSyn1	chr1	chr12	2638750	99.6609
unfiltered	mSymSyn1	chr12	chr20	3118750	99.6641
unfiltered	mSymSyn1	chr12	chr21	1840000	99.699
unfiltered	mSymSyn1	chr12	chr22	2641250	99.6501
unfiltered	mSymSyn1	chr12	chr23	2526250	99.6814
unfiltered	mSymSyn1	chr12	chr24	2736250	99.6402
unfiltered	mSymSyn1	chr12	chr2	2861250	99.6843
unfiltered	mSymSyn1	chr12	chr3	2650000	99.6654
unfiltered	mSymSyn1	chr12	chr4	2371250	99.6942
unfiltered	mSymSyn1	chr12	chr5	2581250	99.6373
unfiltered	mSymSyn1	chr12	chr6	2467500	99.6961
unfiltered	mSymSyn1	chr12	chr7	2676250	99.638
unfiltered	mSymSyn1	chr12	chr8	2397500	99.6931
unfiltered	mSymSyn1	chr12	chr9	2343750	99.6807
unfiltered	mSymSyn1	chr12	chrX	3065000	99.6896
unfiltered	mSymSyn1	chr12	chrY	1830000	99.6857
unfiltered	mSymSyn1	chr13	chr14	3315000	99.6659
unfiltered	mSymSyn1	chr13	chr15	5165000	99.6942
unfiltered	mSymSyn1	chr13	chr16	2946250	99.666
unfiltered	mSymSyn1	chr13	chr17	3897500	99.6457
unfiltered	mSymSyn1	chr13	chr18	2123750	99.6275
unfiltered	mSymSyn1	chr13	chr19	5516250	99.6949
unfiltered	mSymSyn1	chr1	chr13	3576250	99.6365
unfiltered	mSymSyn1	chr13	chr20	3522500	99.6408
unfiltered	mSymSyn1	chr13	chr21	2403750	99.6707
unfiltered	mSymSyn1	chr13	chr22	4006250	99.6624
unfiltered	mSymSyn1	chr13	chr23	3737500	99.6517
unfiltered	mSymSyn1	chr13	chr24	3695000	99.6606
unfiltered	mSymSyn1	chr13	chr2	4718750	99.6485
unfiltered	mSymSyn1	chr13	chr3	3942500	99.6426
unfiltered	mSymSyn1	chr13	chr4	3520000	99.647
unfiltered	mSymSyn1	chr13	chr5	3910000	99.6328
unfiltered	mSymSyn1	chr13	chr6	3572500	99.654
unfiltered	mSymSyn1	chr13	chr7	3366250	99.6455
unfiltered	mSymSyn1	chr13	chr8	3420000	99.6755
unfiltered	mSymSyn1	chr13	chr9	3427500	99.6379
unfiltered	mSymSyn1	chr13	chrX	4312500	99.6735
unfiltered	mSymSyn1	chr13	chrY	3015000	99.6645
unfiltered	mSymSyn1	chr14	chr15	3700000	99.6767
unfiltered	mSymSyn1	chr14	chr16	2262500	99.6974
unfiltered	mSymSyn1	chr14	chr17	2981250	99.6658
unfiltered	mSymSyn1	chr14	chr18	1520000	99.6633
unfiltered	mSymSyn1	chr14	chr19	3941250	99.6976
unfiltered	mSymSyn1	chr1	chr14	2558750	99.6727
unfiltered	mSymSyn1	chr14	chr20	2531250	99.6745
unfiltered	mSymSyn1	chr14	chr21	1781250	99.6999
unfiltered	mSymSyn1	chr14	chr22	2682500	99.6651
unfiltered	mSymSyn1	chr14	chr23	2555000	99.6783
unfiltered	mSymSyn1	chr14	chr24	2470000	99.6686
unfiltered	mSymSyn1	chr14	chr2	2903750	99.6908
unfiltered	mSymSyn1	chr14	chr3	2612500	99.6752
unfiltered	mSymSyn1	chr14	chr4	2421250	99.6879
unfiltered	mSymSyn1	chr14	chr5	2647500	99.6546
unfiltered	mSymSyn1	chr14	chr6	2503750	99.6819
unfiltered	mSymSyn1	chr14	chr7	2876250	99.6603
unfiltered	mSymSyn1	chr14	chr8	2291250	99.6752
unfiltered	mSymSyn1	chr14	chr9	2330000	99.6755
unfiltered	mSymSyn1	chr14	chrX	3110000	99.6886
unfiltered	mSymSyn1	chr14	chrY	1807500	99.6697
unfiltered	mSymSyn1	chr15	chr16	3311250	99.6909
unfiltered	mSymSyn1	chr15	chr17	4535000	99.6723
unfiltered	mSymSyn1	chr15	chr18	2497500	99.6549
unfiltered	mSymSyn1	chr15	chr19	5692500	99.7005
unfiltered	mSymSyn1	chr1	chr15	4022500	99.6723
unfiltered	mSymSyn1	chr15	chr20	3932500	99.6541
unfiltered	mSymSyn1	chr15	chr21	2763750	99.6798
unfiltered	mSymSyn1	chr15	chr22	4276250	99.655
unfiltered	mSymSyn1	chr15	chr23	4097500	99.6726
unfiltered	mSymSyn1	chr15	chr24	4101250	99.6742
unfiltered	mSymSyn1	chr15	chr2	4356250	99.7045
unfiltered	mSymSyn1	chr15	chr3	4260000	99.6693
unfiltered	mSymSyn1	chr15	chr4	3850000	99.6713
unfiltered	mSymSyn1	chr15	chr5	4228750	99.6667
unfiltered	mSymSyn1	chr15	chr6	4568750	99.6474
unfiltered	mSymSyn1	chr15	chr7	3913750	99.6623
unfiltered	mSymSyn1	chr15	chr8	3658750	99.6617
unfiltered	mSymSyn1	chr15	chr9	3863750	99.6946
unfiltered	mSymSyn1	chr15	chrX	4725000	99.7002
unfiltered	mSymSyn1	chr15	chrY	3312500	99.6423
unfiltered	mSymSyn1	chr16	chr17	2627500	99.6648
unfiltered	mSymSyn1	chr16	chr18	1595000	99.6755
unfiltered	mSymSyn1	chr16	chr19	3596250	99.7052
unfiltered	mSymSyn1	chr1	chr16	2293750	99.6749
unfiltered	mSymSyn1	chr16	chr20	2286250	99.7034
unfiltered	mSymSyn1	chr16	chr21	1786250	99.7232
unfiltered	mSymSyn1	chr16	chr22	2380000	99.6633
unfiltered	mSymSyn1	chr16	chr23	2345000	99.6793
unfiltered	mSymSyn1	chr16	chr24	2232500	99.6859
unfiltered	mSymSyn1	chr16	chr2	2650000	99.6923
unfiltered	mSymSyn1	chr16	chr3	2355000	99.6763
unfiltered	mSymSyn1	chr16	chr4	2160000	99.6991
unfiltered	mSymSyn1	chr16	chr5	2280000	99.6505
unfiltered	mSymSyn1	chr16	chr6	2432500	99.6902
unfiltered	mSymSyn1	chr16	chr7	2201250	99.6932
unfiltered	mSymSyn1	chr16	chr8	2100000	99.6924
unfiltered	mSymSyn1	chr16	chr9	2137500	99.6985
unfiltered	mSymSyn1	chr16	chrX	2780000	99.7076
unfiltered	mSymSyn1	chr16	chrY	1680000	99.7009
unfiltered	mSymSyn1	chr17	chr18	1886250	99.6251
unfiltered	mSymSyn1	chr17	chr19	4475000	99.6652
unfiltered	mSymSyn1	chr1	chr17	3256250	99.6459
unfiltered	mSymSyn1	chr17	chr20	3170000	99.6445
unfiltered	mSymSyn1	chr17	chr21	2087500	99.6705
unfiltered	mSymSyn1	chr17	chr22	3275000	99.6381
unfiltered	mSymSyn1	chr17	chr23	3178750	99.6625
unfiltered	mSymSyn1	chr17	chr24	3206250	99.6139
unfiltered	mSymSyn1	chr17	chr2	3443750	99.6583
unfiltered	mSymSyn1	chr17	chr3	3210000	99.6534
unfiltered	mSymSyn1	chr17	chr4	2992500	99.6734
unfiltered	mSymSyn1	chr17	chr5	3393750	99.6408
unfiltered	mSymSyn1	chr17	chr6	3031250	99.6451
unfiltered	mSymSyn1	chr17	chr7	3146250	99.644
unfiltered	mSymSyn1	chr17	chr8	2886250	99.6306
unfiltered	mSymSyn1	chr17	chr9	3016250	99.6847
unfiltered	mSymSyn1	chr17	chrX	3892500	99.6951
unfiltered	mSymSyn1	chr17	chrY	2260000	99.6093
unfiltered	mSymSyn1	chr18	chr19	2796250	99.6593
unfiltered	mSymSyn1	chr1	chr18	1510000	99.6367
unfiltered	mSymSyn1	chr18	chr20	1636250	99.6744
unfiltered	mSymSyn1	chr18	chr21	1030000	99.6725
unfiltered	mSymSyn1	chr18	chr22	1630000	99.6303
unfiltered	mSymSyn1	chr18	chr23	1587500	99.6517
unfiltered	mSymSyn1	chr18	chr24	1553750	99.6632
unfiltered	mSymSyn1	chr18	chr2	1916250	99.6553
unfiltered	mSymSyn1	chr18	chr3	1656250	99.6467
unfiltered	mSymSyn1	chr18	chr4	1468750	99.655
unfiltered	mSymSyn1	chr18	chr5	1542500	99.6183
unfiltered	mSymSyn1	chr18	chr6	1673750	99.6955
unfiltered	mSymSyn1	chr18	chr7	2202500	99.6051
unfiltered	mSymSyn1	chr18	chr8	1412500	99.666
unfiltered	mSymSyn1	chr18	chr9	1497500	99.6595
unfiltered	mSymSyn1	chr18	chrX	1997500	99.6538
unfiltered	mSymSyn1	chr18	chrY	1045000	99.672
unfiltered	mSymSyn1	chr1	chr19	4141250	99.6751
unfiltered	mSymSyn1	chr19	chr20	4330000	99.6607
unfiltered	mSymSyn1	chr19	chr21	3063750	99.703
unfiltered	mSymSyn1	chr19	chr22	4602500	99.6989
unfiltered	mSymSyn1	chr19	chr23	4343750	99.694
unfiltered	mSymSyn1	chr19	chr24	4308750	99.6869
unfiltered	mSymSyn1	chr19	chr2	4712500	99.7037
unfiltered	mSymSyn1	chr19	chr3	4531250	99.6972
unfiltered	mSymSyn1	chr19	chr4	4107500	99.6992
unfiltered	mSymSyn1	chr19	chr5	4408750	99.658
unfiltered	mSymSyn1	chr19	chr6	4181250	99.6807
unfiltered	mSymSyn1	chr19	chr7	4021250	99.6801
unfiltered	mSymSyn1	chr19	chr8	3886250	99.6784
unfiltered	mSymSyn1	chr19	chr9	4000000	99.6697
unfiltered	mSymSyn1	chr19	chrX	4932500	99.6981
unfiltered	mSymSyn1	chr19	chrY	3682500	99.6594
unfiltered	mSymSyn1	chr1	chr20	2716250	99.6502
unfiltered	mSymSyn1	chr1	chr21	2255000	99.6115
unfiltered	mSymSyn1	chr1	chr22	2880000	99.6299
unfiltered	mSymSyn1	chr1	chr23	2752500	99.6596
unfiltered	mSymSyn1	chr1	chr24	2741250	99.6391
unfiltered	mSymSyn1	chr1	chr2	3003750	99.6765
unfiltered	mSymSyn1	chr1	chr3	2823750	99.6579
unfiltered	mSymSyn1	chr1	chr4	2565000	99.6738
unfiltered	mSymSyn1	chr1	chr5	2866250	99.6476
unfiltered	mSymSyn1	chr1	chr6	2632500	99.6587
unfiltered	mSymSyn1	chr1	chr7	2611250	99.6711
unfiltered	mSymSyn1	chr1	chr8	2470000	99.646
unfiltered	mSymSyn1	chr1	chr9	2618750	99.6547
unfiltered	mSymSyn1	chr1	chrX	3325000	99.6851
unfiltered	mSymSyn1	chr1	chrY	1922500	99.6277
unfiltered	mSymSyn1	chr20	chr21	1817500	99.6896
[truncated: 4,306 more rows]

## Sheet: Table S4. Ape genes on gorilla 
Table S4. Ape genes on gorilla short arms
All annotated protein-coding genes for gene families that include coding copies on the short arms of the gorilla acrocentrics. Notes: ANC: Ancestral copy, *: Predicted pseudogene, M: Modified gene start. Nearly full-length GGT and FRG1 copies included in the phylogenies are named by Species_Gene_Chr_Copy_[PSEUDO].
Gene	Species	Chr (primary)	Start	End	Notes
GGT	HSA	chr13	13632931	13657220	HSA_GGT1_CHR13_PSEUDO
GGT	HSA	chr2	91958860	91972475	*
GGT	HSA	chr20	24044915	24047847	*
GGT	HSA	chr22	19007695	19027673	HSA_GGT1_CHR22_PSEUDO1
GGT	HSA	chr22	19147085	19167103	HSA_GGT1_CHR22_PSEUDO2
GGT	HSA	chr22	21617766	21637704	ANC
GGT	HSA	chr22	23067908	23070921	*
GGT	HSA	chr22	25064815	25090452	ANC
GGT	PTR	chr12_hap1_hsa2a	31919460	31937470	*
GGT	PTR	chr23_hap1_hsa22	22725600	22745574	ANC
GGT	PTR	chr23_hap1_hsa22	24283781	24287952	*
GGT	PTR	chr23_hap1_hsa22	24355107	24359324	*
GGT	PTR	chr23_hap1_hsa22	24632040	24637189	*
GGT	PTR	chr23_hap1_hsa22	25591360	25595662	*
GGT	PTR	chr23_hap1_hsa22	26576226	26602708	ANC
GGT	PPA	chr12_mat_hsa2a	34525427	34543454	*
GGT	PPA	chr21_mat_hsa20	24841754	24844713	*
GGT	PPA	chr23_pat_hsa22	30321711	30341705	ANC
GGT	PPA	chr23_pat_hsa22	32324205	32329554	*
GGT	PPA	chr23_pat_hsa22	33402124	33406429	*
GGT	PPA	chr23_pat_hsa22	34034684	34037562	*
GGT	PPA	chr23_pat_hsa22	34392681	34418497	ANC
GGT	PPA	chr23_pat_hsa22	34490159	34495027	*
GGT	PPA	chr23_pat_hsa22	34523136	34528004	*
GGT	GGO	chr12_pat_hsa2a	755356	772709	GGO_GGT_HSA2A
GGT	GGO	chr13_pat_hsa9	12297672	12315035	GGO_GGT_HSA9_1
GGT	GGO	chr13_pat_hsa9	13216792	13234123	GGO_GGT_HSA9_2
GGT	GGO	chr13_pat_hsa9	14427178	14444545	GGO_GGT_HSA9_3
GGT	GGO	chr13_pat_hsa9	15482334	15499688	GGO_GGT_HSA9_4
GGT	GGO	chr13_pat_hsa9	16742773	16760157	GGO_GGT_HSA9_5
GGT	GGO	chr14_pat_hsa13	6679426	6696820	GGO_GGT_HSA13_1
GGT	GGO	chr14_pat_hsa13	6942974	6960041	GGO_GGT_HSA13_2
GGT	GGO	chr14_pat_hsa13	24466246	24483604	GGO_GGT_HSA13_3_PSEUDO
GGT	GGO	chr17_mat_hsa18	22444646	22461990	GGO_GGT_HSA18_1_PSEUDO
GGT	GGO	chr17_mat_hsa18	23439190	23456490	GGO_GGT_HSA18_2
GGT	GGO	chr17_mat_hsa18	24791418	24808792	GGO_GGT_HSA18_3
GGT	GGO	chr17_mat_hsa18	26284842	26302199	GGO_GGT_HSA18_4
GGT	GGO	chr17_mat_hsa18	28453183	28470516	GGO_GGT_HSA18_5
GGT	GGO	chr17_mat_hsa18	29805747	29823134	GGO_GGT_HSA18_6
GGT	GGO	chr17_mat_hsa18	30960119	30977503	GGO_GGT_HSA18_7
GGT	GGO	chr17_mat_hsa18	31763088	31780449	GGO_GGT_HSA18_8_PSEUDO
GGT	GGO	chr17_mat_hsa18	32519517	32536915	GGO_GGT_HSA18_9
GGT	GGO	chr22_mat_hsa21	4664196	4681531	GGO_GGT_HSA21_1
GGT	GGO	chr22_mat_hsa21	5778422	5795759	GGO_GGT_HSA21_2
GGT	GGO	chr22_mat_hsa21	6648171	6665825	GGO_GGT_HSA21_3
GGT	GGO	chr22_mat_hsa21	8388328	8405732	GGO_GGT_HSA21_4_PSEUDO
GGT	GGO	chr23_mat_hsa22	3839810	3857167	GGO_GGT_HSA22_1
GGT	GGO	chr23_mat_hsa22	18744386	18761771	GGO_GGT_HSA22_2_PSEUDO
GGT	GGO	chr23_mat_hsa22	22145335	22162657	ANC1
GGT	GGO	chr23_mat_hsa22	22259292	22276674	ANC2
GGT	GGO	chrY_pat_hsaY	46983627	47001068	GGO_GGT_HSAY_1
GGT	GGO	chrY_pat_hsaY	52350346	52367715	GGO_GGT_HSAY_2
GGT	PAB	chr23_hap1_hsa22	29612099	29628950	ANC
GGT	PAB	chr23_hap1_hsa22	30111591	30126271	ANC
GGT	PPY	chr23_hap1_hsa22	34114856	34131696	ANC
GGT	PPY	chr23_hap1_hsa22	34620284	34634957	ANC
GGT	SSY	chr18	64935983	64954252	ANC
GGT	SSY	chr18	62738629	62750652	ANC
FRG1	HSA	chr4	193305857	193328177	HSA_ANC_CHR4
FRG1	HSA	chr9	47695072	47722121	HSA_CHR9_1_PSEUDO
FRG1	HSA	chr9	77150978	77171738	HSA_CHR9_2_PSEUDO
FRG1	HSA	chr13	11562457	11584729	HSA_CHR13_1_PSEUDO
FRG1	HSA	chr13	12872808	12895100	HSA_CHR13_2_PSEUDO_M
FRG1	HSA	chr14	6505010	6527294	HSA_CHR14_1_PSEUDO
FRG1	HSA	chr14	7766980	7789244	HSA_CHR14_2_PSEUDO
FRG1	HSA	chr14	9476651	9500541	HSA_CHR14_3_PSEUDO
FRG1	HSA	chr14	10005611	10027760	HSA_CHR14_4_PSEUDO
FRG1	HSA	chr15	14503926	14525710	HSA_CHR15_1_PSEUDO
FRG1	HSA	chr15	14869802	14893431	HSA_CHR15_2_PSEUDO
FRG1	HSA	chr15	16626413	16635955	HSA_CHR15_3_PSEUDO
FRG1	HSA	chr20	29561913	29584036	HSA_CHR20_1_PSEUDO
FRG1	HSA	chr20	30394286	30416386	HSA_CHR20_2_PSEUDO_M
FRG1	HSA	chr20	31537284	31546919	HSA_CHR20_3_PSEUDO
FRG1	HSA	chr21	2606896	2628722	HSA_CHR21_1_PSEUDO
FRG1	HSA	chr21	8624020	8646283	HSA_CHR21_2_PSEUDO
FRG1	HSA	chr21	9886502	9908789	HSA_CHR21_3_PSEUDO
FRG1	HSA	chr22	4345899	4367752	HSA_CHR22_1_PSEUDO_M
FRG1	HSA	chr22	12228034	12251906	HSA_CHR22_2_PSEUDO
FRG1	HSA	chr22	12703376	12725524	HSA_CHR22_3_PSEUDO_M
FRG1	PTR	chr3_hap1_hsa4	191565166	191586072	PTR_ANC_HSA4
FRG1	PTR	chr14_hap1_hsa13	12987634	13008497	PTR_HSA13_1_PSEUDO
FRG1	PTR	chr14_hap1_hsa13	15492560	15516462	PTR_HSA13_2_PSEUDO_M
FRG1	PTR	chr15_hap1_hsa14	3263114	3285699	PTR_HSA14_1_PSEUDO
FRG1	PTR	chr15_hap1_hsa14	15116676	15138402	PTR_HSA14_2_PSEUDO
FRG1	PTR	chr16_hap1_hsa15	15945631	15965129	PTR_HSA15_1_PSEUDO
FRG1	PTR	chr17_hap1_hsa18	2974726	2997381	PTR_HSA18_1_PSEUDO
FRG1	PTR	chr17_hap1_hsa18	11504164	11525024	PTR_HSA18_2_PSEUDO
FRG1	PTR	chr17_hap1_hsa18	13479040	13505176	PTR_HSA18_3_PSEUDO
FRG1	PTR	chr21_hap1_hsa20	34997439	35015997	PTR_HSA20_1_PSEUDO_M
FRG1	PTR	chr21_hap1_hsa20	35896192	35914701	PTR_HSA20_2_PSEUDO_M
FRG1	PTR	chr21_hap1_hsa20	36519298	36535421	PTR_HSA20_3_PSEUDO
FRG1	PTR	chr22_hap1_hsa21	2893993	2916657	PTR_HSA21_1_PSEUDO
FRG1	PTR	chr22_hap1_hsa21	10491342	10509987	PTR_HSA21_2_PSEUDO_M
FRG1	PTR	chr22_hap1_hsa21	12413064	12436965	PTR_HSA21_3_PSEUDO_M
FRG1	PTR	chr23_hap1_hsa22	3113175	3135850	PTR_HSA22_1_PSEUDO
FRG1	PTR	chr23_hap1_hsa22	11507308	11525942	PTR_HSA22_2_PSEUDO_M
FRG1	PTR	chr23_hap1_hsa22	13189530	13211256	PTR_HSA22_3_PSEUDO
FRG1	PPA	chr3_pat_hsa4	187647045	187669165	PPA_ANC_HSA4
FRG1	PPA	chr14_pat_hsa13	3317408	3340053	PPA_HSA13_1_PSEUDO
FRG1	PPA	chr15_mat_hsa14	3229455	3252112	PPA_HSA14_1_PSEUDO
FRG1	PPA	chr15_mat_hsa14	13746913	13765579	PPA_HSA14_2_PSEUDO_M
FRG1	PPA	chr15_mat_hsa14	15483302	15502817	PPA_HSA14_3_PSEUDO
FRG1	PPA	chr16_pat_hsa15	13126718	13150614	PPA_HSA15_1_PSEUDO
FRG1	PPA	chr21_mat_hsa20	32826457	32844904	PPA_HSA20_1_PSEUDO_M
FRG1	PPA	chr21_mat_hsa20	35349345	35370531	PPA_HSA20_2_PSEUDO_M
FRG1	PPA	chr22_pat_hsa21	2889967	2912604	PPA_HSA21_1_PSEUDO
FRG1	PPA	chr23_pat_hsa22	2745583	2768259	PPA_HSA22_1_PSEUDO
FRG1	PPA	chr23_pat_hsa22	20171079	20195770	PPA_HSA22_2_PSEUDO_M
FRG1	PPA	chr23_pat_hsa22	22273960	22293475	PPA_HSA22_3_PSEUDO
FRG1	GGO	chr3_pat_hsa4	210893506	210915638	GGO_ANC_HSA4
FRG1	GGO	chr11_mat_hsa2b	33687907	33706412	GGO_HSA2B_1_PSEUDO
FRG1	GGO	chr12_pat_hsa2a	21831000	21849565	GGO_HSA2A_1_M
FRG1	GGO	chr12_pat_hsa2a	26227983	26246271	GGO_HSA2A_2_M
FRG1	GGO	chr14_pat_hsa13	22546682	22565243	GGO_HSA13_1_M
FRG1	GGO	chr14_pat_hsa13	24693901	24714665	GGO_HSA13_2
FRG1	GGO	chr14_pat_hsa13	26539670	26564016	GGO_HSA13_3_M
FRG1	GGO	chr15_pat_hsa14	44149413	44167724	GGO_HSA14_1
FRG1	GGO	chr15_pat_hsa14	44777593	44800230	GGO_HSA14_2_PSEUDO
FRG1	GGO	chr16_pat_hsa15	14912468	14931031	GGO_HSA15_1_M
FRG1	GGO	chr16_pat_hsa15	18252957	18271279	GGO_HSA15_2_PSEUDO
FRG1	GGO	chr17_mat_hsa18	33124882	33143179	GGO_HSA18_1_M
FRG1	GGO	chr22_mat_hsa21	2222982	2244214	GGO_HSA21_1
FRG1	GGO	chr22_mat_hsa21	11810365	11830544	GGO_HSA21_2
FRG1	GGO	chr23_mat_hsa22	1762327	1783554	GGO_HSA22_1
FRG1	GGO	chr23_mat_hsa22	6766327	6789810	GGO_HSA22_2_PSEUDO
FRG1	GGO	chr23_mat_hsa22	9701232	9723679	GGO_HSA22_3_PSEUDO
FRG1	GGO	chr23_mat_hsa22	10404402	10422941	GGO_HSA22_4_PSEUDO
FRG1	GGO	chrY_pat_hsaY	10875634	10891297	GGO_HSAY_1_PSEUDO
FRG1	PPY	chr3_hap1_hsa4	203414310	203435202	PPY_ANC_HSA4
FRG1	PPY	chr9_hap1_hsa11	54724115	54740622	PPY_HSA11_1_PSEUDO
FRG1	PPY	chr9_hap1_hsa11	54885298	54906040	PPY_HSA11_2
FRG1	PPY	chr12_hap1_hsa2a	540739	561703	PPY_HSA2A_1
FRG1	PPY	chr12_hap1_hsa2a	769142	787694	PPY_HSA2A_2_PSEUDO_M
FRG1	PPY	chr12_hap1_hsa2a	21962319	21970787	PPY_HSA2A_3_PSEUDO
FRG1	PPY	chr13_hap1_hsa9	257015	277917	PPY_HSA9_1
FRG1	PPY	chr13_hap1_hsa9	473032	491581	PPY_HSA9_2_PSEUDO_M
FRG1	PPY	chr15_hap1_hsa14	219039	239995	PPY_HSA14_1
FRG1	PPY	chr15_hap1_hsa14	471969	494248	PPY_HSA14_2_PSEUDO
FRG1	PPY	chr16_hap1_hsa15	1402480	1423357	PPY_HSA15_1
FRG1	PPY	chr16_hap1_hsa15	1633476	1652022	PPY_HSA15_2_PSEUDO_M
FRG1	PPY	chr17_hap1_hsa18	246283	267171	PPY_HSA18_1
FRG1	PPY	chr17_hap1_hsa18	478268	497634	PPY_HSA18_2_M
FRG1	PPY	chr17_hap1_hsa18	11080027	11096523	PPY_HSA18_3_PSEUDO
FRG1	PPY	chr17_hap1_hsa18	11270081	11290825	PPY_HSA18_4_PSEUDO
FRG1	PPY	chr17_hap1_hsa18	17654758	17663225	PPY_HSA18_5_PSEUDO
FRG1	PPY	chr22_hap1_hsa21	1000875	1021753	PPY_HSA21_1
FRG1	PPY	chr22_hap1_hsa21	1231858	1250410	PPY_HSA21_2_PSEUDO_M
FRG1	PPY	chr22_hap1_hsa21	21548033	21568787	PPY_HSA21_3_PSEUDO
FRG1	PPY	chr22_hap1_hsa21	21764036	21778335	PPY_HSA21_4_PSEUDO_M
FRG1	PPY	chr23_hap1_hsa22	299901	320803	PPY_HSA22_1
FRG1	PPY	chr23_hap1_hsa22	515918	534467	PPY_HSA22_2_PSEUDO_M
FRG1	PPY	chr23_hap1_hsa22	16137371	16158106	PPY_HSA22_3
FRG1	PPY	chr23_hap1_hsa22	16361868	16378373	PPY_HSA22_4_PSEUDO
FRG1	PPY	chrY_hap2_hsaY	18365019	18383615	PPY_HSAY_1_PSEUDO_M
FRG1	PPY	chrY_hap2_hsaY	25667850	25690394	PPY_HSAY_2_PSEUDO
FRG1	PPY	chrY_hap2_hsaY	43727937	43747632	PPY_HSAY_3_PSEUDO
FRG1	PAB	chr3_hap1_hsa4	212358817	212380946	PAB_ANC_HSA4
FRG1	PAB	chr9_hap1_hsa11	55827446	55843957	PAB_HSA11_1_PSEUDO
FRG1	PAB	chr9_hap1_hsa11	55988813	56009555	PAB_HSA11_2_PSEUDO
FRG1	PAB	chr11_hap1_hsa2b	297408	305857	PAB_HSA2B_1_PSEUDO
FRG1	PAB	chr11_hap1_hsa2b	538953	559665	PAB_HSA2B_2_PSEUDO
FRG1	PAB	chr11_hap1_hsa2b	9511029	9531775	PAB_HSA2B_3_PSEUDO
FRG1	PAB	chr11_hap1_hsa2b	9736215	9752709	PAB_HSA2B_4_PSEUDO
FRG1	PAB	chr12_hap1_hsa2a	1285249	1304890	PAB_HSA2A_1_PSEUDO
FRG1	PAB	chr12_hap1_hsa2a	1504715	1527015	PAB_HSA2A_2
FRG1	PAB	chr12_hap1_hsa2a	19777019	19797745	PAB_HSA2A_3_PSEUDO
FRG1	PAB	chr12_hap1_hsa2a	19851389	19872098	PAB_HSA2A_4
FRG1	PAB	chr13_hap1_hsa9	2885979	2906917	PAB_HSA9_1_PSEUDO
FRG1	PAB	chr13_hap1_hsa9	3147204	3167946	PAB_HSA9_2_PSEUDO_M
FRG1	PAB	chr14_hap1_hsa13	1784210	1803835	PAB_HSA13_1_PSEUDO
FRG1	PAB	chr14_hap1_hsa13	2021834	2031399	PAB_HSA13_2_PSEUDO
FRG1	PAB	chr15_hap1_hsa14	305278	326001	PAB_HSA14_1_PSEUDO
FRG1	PAB	chr15_hap1_hsa14	547316	567138	PAB_HSA14_2
FRG1	PAB	chr15_hap1_hsa14	10881721	10902468	PAB_HSA14_3_PSEUDO
FRG1	PAB	chr15_hap1_hsa14	11106882	11123257	PAB_HSA14_4_PSEUDO
FRG1	PAB	chr15_hap1_hsa14	19552743	19572410	PAB_HSA14_5_PSEUDO
FRG1	PAB	chr17_hap1_hsa18	497304	518208	PAB_HSA18_1
FRG1	PAB	chr17_hap1_hsa18	704087	726355	PAB_HSA18_2_PSEUDO
FRG1	PAB	chr17_hap1_hsa18	10345272	10366024	PAB_HSA18_3_PSEUDO
FRG1	PAB	chr17_hap1_hsa18	10570291	10586795	PAB_HSA18_4_PSEUDO
FRG1	PAB	chr17_hap1_hsa18	16144040	16163306	PAB_HSA18_5_PSEUDO
FRG1	PAB	chr17_hap1_hsa18	16314732	16335463	PAB_HSA18_6_PSEUDO
FRG1	PAB	chr17_hap1_hsa18	16389131	16409845	PAB_HSA18_7_PSEUDO
FRG1	PAB	chr22_hap1_hsa21	12789451	12810200	PAB_HSA21_1
FRG1	PAB	chr22_hap1_hsa21	13014318	13030821	PAB_HSA21_2_PSEUDO
FRG1	PAB	chr23_hap1_hsa22	242877	265146	PAB_HSA22_1
FRG1	PAB	chr23_hap1_hsa22	501955	522802	PAB_HSA22_2_PSEUDO
FRG1	PAB	chr23_hap1_hsa22	687559	710714	PAB_HSA22_3
FRG1	PAB	chr23_hap1_hsa22	8900045	8920795	PAB_HSA22_4_PSEUDO
FRG1	PAB	chr23_hap1_hsa22	9125255	9141754	PAB_HSA22_5_PSEUDO
FRG1	PAB	chrY_hap2_hsaY	18090417	18109014	PAB_HSAY_1_PSEUDO_M
FRG1	PAB	chrY_hap2_hsaY	35571830	35595519	PAB_HSAY_2_PSEUDO
FRG1	PAB	chrY_hap2_hsaY	58015182	58034864	PAB_HSAY_3_PSEUDO
FRG1	PAB	chrY_hap2_hsaY	67323874	67343677	PAB_HSAY_4
FRG1	PAB	chrY_hap2_hsaY	67564891	67585610	PAB_HSAY_5_PSEUDO
FRG1	SSY	chr4	12251016	12274078	SSY_CHR4_1_PSEUDO
FRG1	SSY	chr4	162973399	162995214	SSY_ANC_CHR4
FRG1	SSY	chr5	75321996	75341000	SSY_CHR5_1_PSEUDO
FRG1	SSY	chr8	69640156	69663066	SSY_CHR8_1_PSEUDO
FRG1	SSY	chr9	5831288	5851306	SSY_CHR9_1_PSEUDO
FRG1	SSY	chr20	34270755	34293815	SSY_CHR20_1_PSEUDO
FRG1	SSY	chr20	34480506	34492766	SSY_CHR20_2_PSEUDO
FRG1	SSY	chr21	189278	211464	SSY_CHR21_1_PSEUDO
FRG1	SSY	chr21	2527402	2548328	SSY_CHR21_2_PSEUDO
FRG1	SSY	chr21	2668597	2689402	SSY_CHR21_3_PSEUDO
FRG1	SSY	chr23	34119725	34144474	SSY_CHR23_1_PSEUDO
FRG1	SSY	chrY	24498285	24519374	SSY_CHRY_1_PSEUDO
FRG1	SSY	chrY	27760190	27776769
FRG1	SSY	chrY	29493134	29515315	SSY_CHRY_2_PSEUDO
LRPAP1	HSA	chr4	3503365	3532077	ANC
LRPAP1	PTR	chr3_hap1_hsa4	3904296	3932858	ANC
LRPAP1	PPA	chr3_pat_hsa4	3850328	3878391	ANC
LRPAP1	GGO	chr3_pat_hsa4	12082372	12110554	ANC
LRPAP1	GGO	chr12_pat_hsa2a	22554133	22573566
LRPAP1	GGO	chr12_pat_hsa2a	23070423	23086604	M
LRPAP1	GGO	chr12_pat_hsa2a	24785634	24805469	M
LRPAP1	GGO	chr12_pat_hsa2a	30205536	30233812
LRPAP1	GGO	chr14_pat_hsa13	23392847	23412705
LRPAP1	GGO	chr14_pat_hsa13	25250978	25267164	M
LRPAP1	GGO	chr16_pat_hsa15	15822038	15841874	M
LRPAP1	GGO	chr16_pat_hsa15	17176033	17192356	M
LRPAP1	GGO	chr22_mat_hsa21	11292022	11311885
LRPAP1	GGO	chrY_pat_hsaY	45277568	45297429	M
LRPAP1	PPY	chr3_hap1_hsa4	3548644	3578815	ANC
LRPAP1	PAB	chr3_hap1_hsa4	3544664	3575042	ANC
LRPAP1	SSY	chr16	12759361	12787725	ANC
TPTE	HSA	chr13	23603806	23608611	*
TPTE	HSA	chr13	24159862	24190485	*
TPTE	HSA	chr13	40042153	40083042	*
TPTE	HSA	chr13	51434542	51493661	*
TPTE	HSA	chr22	17310356	17314861	*
TPTE	HSA	chrY	27326681	27359699	*
TPTE	HSA	chr21	10521406	10555376	ANC
TPTE	HSA	chr13	18619344	18659826	ANC_2
TPTE	HSA	chr14	5948620	5955873	M
TPTE	HSA	chr13	13455955	13489911
TPTE	PTR	chr14_hap1_hsa13	23586694	23591471	*
TPTE	PTR	chr14_hap1_hsa13	24121284	24149805	*
TPTE	PTR	chr14_hap1_hsa13	39921349	39962213	*
TPTE	PTR	chr14_hap1_hsa13	57804871	57818639	*
TPTE	PTR	chr23_hap1_hsa22	19451582	19454556	*
TPTE	PTR	chr14_hap1_hsa13	18644473	18684801	ANC_2
TPTE	PPA	chr14_pat_hsa13	24014854	24019041	*
TPTE	PPA	chr14_pat_hsa13	24548037	24576559	*
TPTE	PPA	chr14_pat_hsa13	40345573	40386432	*
TPTE	PPA	chr14_pat_hsa13	53651547	53665352	*
TPTE	PPA	chr14_pat_hsa13	53847702	53850772	*
TPTE	PPA	chr23_pat_hsa22	27056066	27062231	*
TPTE	PPA	chr14_pat_hsa13	19064150	19104556	ANC_2
TPTE	GGO	chr14_pat_hsa13	31728901	31765902	*
TPTE	GGO	chr14_pat_hsa13	39234802	39251995	*
TPTE	GGO	chr14_pat_hsa13	66927548	67007398	*
TPTE	GGO	chr16_pat_hsa15	2830979	2871039	*
TPTE	GGO	chrY_pat_hsaY	33508229	33573428	*
TPTE	GGO	chr14_pat_hsa13	33719556	33870537	ANC
TPTE	GGO	chr12_pat_hsa2a	596853	632320	M
TPTE	GGO	chr13_pat_hsa9	12437696	12472233	M
TPTE	GGO	chr13_pat_hsa9	13356502	13391963	M
TPTE	GGO	chr13_pat_hsa9	14269364	14304826	M
TPTE	GGO	chr13_pat_hsa9	15622354	15656905	M
TPTE	GGO	chr13_pat_hsa9	16882625	16918090	M
TPTE	GGO	chr14_pat_hsa13	6837143	6854684	M
TPTE	GGO	chr17_mat_hsa18	22584355	22618902	M
TPTE	GGO	chr17_mat_hsa18	23578858	23614297	M
TPTE	GGO	chr17_mat_hsa18	24633621	24669088	M
TPTE	GGO	chr17_mat_hsa18	26424965	26460427	M
TPTE	GGO	chr17_mat_hsa18	28295341	28330807	M
TPTE	GGO	chr17_mat_hsa18	29945469	29980022	M
TPTE	GGO	chr17_mat_hsa18	31099887	31135381	M
TPTE	GGO	chr17_mat_hsa18	31902781	31937323	M
TPTE	GGO	chr17_mat_hsa18	32659331	32694813	M
TPTE	GGO	chr22_mat_hsa21	4505940	4541420	M
TPTE	GGO	chr22_mat_hsa21	5619586	5655687	M
TPTE	GGO	chr22_mat_hsa21	6489324	6525416	M
TPTE	GGO	chr22_mat_hsa21	7754664	7790169	M
TPTE	GGO	chr22_mat_hsa21	8528118	8563582	M
TPTE	GGO	chr22_mat_hsa21	9859239	9894606	M
TPTE	GGO	chr23_mat_hsa22	3681876	3717368	M
TPTE	GGO	chrY_pat_hsaY	45064505	45127362	M
TPTE	GGO	chrY_pat_hsaY	52192238	52227735	M
TPTE	GGO	chr16_pat_hsa15	20844072	20944813
TPTE	PPY	chr14_hap1_hsa13	30636478	30642441	*
TPTE	PPY	chr14_hap1_hsa13	32192608	32232271
TPTE	PPY	chr14_hap1_hsa13	32609882	32645631
TPTE	PPY	chr14_hap1_hsa13	49408811	49452167	*
TPTE	PPY	chr14_hap1_hsa13	60795406	60847986	*
TPTE	PPY	chr14_hap1_hsa13	61095721	61099843	*
TPTE	PPY	chr14_hap1_hsa13	25273819	25314136	ANC
TPTE	PAB	chr14_hap1_hsa13	26415316	26419005	*
TPTE	PAB	chr14_hap1_hsa13	27644909	27680470	*
TPTE	PAB	chr14_hap1_hsa13	28345409	28381804	*
TPTE	PAB	chr14_hap1_hsa13	28766998	28807161	*
TPTE	PAB	chr14_hap1_hsa13	45847075	45886007	*
TPTE	PAB	chr14_hap1_hsa13	57439628	57472933	*
TPTE	PAB	chr14_hap1_hsa13	20764326	20804531	ANC
TPTE	PAB	chr14_hap1_hsa13	21003534	21045091
TPTE	SSY	chr15	69200865	69248556	*
TPTE	SSY	chr15	72685331	72727756	*
TPTE	SSY	chr15	89992283	90032891	*
TPTE	SSY	chr15	74622403	74661261	ANC
CES4A	HSA	chr16	72782863	72804061	ANC
CES4A	PTR	chr17_hap1_hsa18	12629832	12651120	*
CES4A	PTR	chr18_hap1_hsa16	65034476	65054923	ANC
CES4A	PTR	chr22_hap1_hsa21	11329009	11350386
CES4A	PTR	chr23_hap1_hsa22	12357875	12379736	*
CES4A	PPA	chr11_mat_hsa9	58790293	58811501	*
CES4A	PPA	chr18_pat_hsa16	76517921	76538372	ANC
CES4A	GGO	chr12_pat_hsa2a	24188997	24210913
CES4A	GGO	chr12_pat_hsa2a	25854068	25874659
CES4A	GGO	chr12_pat_hsa2a	29150209	29172263
CES4A	GGO	chr14_pat_hsa13	26306784	26328742
CES4A	GGO	chr16_pat_hsa15	16409316	16430514	*
CES4A	GGO	chr18_pat_hsa16	96206410	96228286	ANC
CES4A	PAB	chr18_hap1_hsa16	66470261	66490481	ANC
CES4A	PPY	chr18_hap1_hsa16	64341808	64361983	ANC
CES4A	SSY	chr11	26721624	26744630	ANC
ABHD17A	HSA	chr19	1848523	1852886	ANC
ABHD17A	HSA	chr1	146657850	146661018
ABHD17A	HSA	chr1	213844943	213848094
ABHD17A	HSA	chr22	21076536	21079699
ABHD17A	HSA	chr22	22528393	22531515	*
ABHD17A	HSA	chr17	20789861	20793072	*
ABHD17A	HSA	chr15	26231603	26234532	*
ABHD17A	HSA	chr15	20914626	20917559	*
ABHD17A	HSA	chr16	32587348	32590273	*
ABHD17A	HSA	chr16	34301179	34304064	*
ABHD17A	HSA	chr16	33141090	33143976	*
ABHD17A	HSA	chr16	33555135	33558021	*
ABHD17A	PTR	chr20_hap1_hsa19	4175138	4179505	ANC
ABHD17A	PTR	chr4_hap1_hsa5	2122284	2125527
ABHD17A	PTR	chr23_hap1_hsa22	22661258	22664414
ABHD17A	PTR	chr1_hap1_hsa1	34498341	34501501	*
ABHD17A	PTR	chr23_hap1_hsa22	24065344	24068488
ABHD17A	PTR	chr19_hap1_hsa17	53246973	53250156	*
ABHD17A	PTR	chr18_hap1_hsa16	40401384	40404292	*
ABHD17A	PTR	chr18_hap1_hsa16	37546672	37549620	*
ABHD17A	PPA	chr20_pat_hsa19	6247856	6252223	ANC
ABHD17A	PPA	chr1_pat_hsa1	101353021	101356188
ABHD17A	PPA	chr1_pat_hsa1	104101562	104104729
ABHD17A	PPA	chr4_mat_hsa5	1723980	1727223
ABHD17A	PPA	chr23_pat_hsa22	30258832	30261988
ABHD17A	PPA	chr1_pat_hsa1	34794166	34797325	*
ABHD17A	PPA	chr23_pat_hsa22	31659401	31662545
ABHD17A	PPA	chr19_pat_hsa17	55636004	55639189	*
ABHD17A	PPA	chr18_pat_hsa16	49987090	49990010	*
ABHD17A	PPA	chr18_pat_hsa16	39338878	39341808	*
ABHD17A	PPA	chr18_pat_hsa16	41756080	41759010	*
ABHD17A	PPA	chr18_pat_hsa16	38534747	38537672	*
ABHD17A	GGO	chr20_mat_hsa19	7660818	7665187	ANC
ABHD17A	GGO	chr22_mat_hsa21	11161184	11164420	*
ABHD17A	GGO	chr23_mat_hsa22	19658802	19661962	*
ABHD17A	GGO	chr1_pat_hsa1	42209397	42212563	*
ABHD17A	GGO	chr14_pat_hsa13	23539997	23543258
ABHD17A	GGO	chr12_pat_hsa2a	24934455	24937701
ABHD17A	GGO	chr16_pat_hsa15	15689615	15692861
ABHD17A	GGO	chr12_pat_hsa2a	22425340	22428586
ABHD17A	GGO	chrY_pat_hsaY	45425182	45428455
ABHD17A	GGO	chr23_mat_hsa22	18146654	18149812	*
ABHD17A	GGO	chr4_pat_hsa17x5	79670142	79673274	*
ABHD17A	GGO	chr18_pat_hsa16	68745692	68748610	*
ABHD17A	GGO	chr18_pat_hsa16	66874652	66877570	*
ABHD17A	GGO	chr18_pat_hsa16	67578831	67581749	*
ABHD17A	GGO	chr18_pat_hsa16	65862833	65865751	*
ABHD17A	PPY	chr16_hap1_hsa15	20447077	20450012	*
ABHD17A	PPY	chr16_hap1_hsa15	20987404	20990334	*
ABHD17A	PPY	chr16_hap1_hsa15	21956999	21959923	*
ABHD17A	PPY	chr16_hap1_hsa15	22275016	22277942	*
ABHD17A	PPY	chr16_hap1_hsa15	23769265	23772191	*
ABHD17A	PPY	chr16_hap1_hsa15	24611210	24614135	*
ABHD17A	PPY	chr16_hap1_hsa15	25487940	25490869	*
ABHD17A	PPY	chr16_hap1_hsa15	26892922	26895846	*
ABHD17A	PPY	chr18_hap1_hsa16	42468912	42471893	*
ABHD17A	PPY	chr18_hap1_hsa16	42599483	42602425	*
ABHD17A	PPY	chr20_hap1_hsa19	1641359	1645707	ANC
ABHD17A	PAB	chr16_hap1_hsa15	14658074	14661000	*
ABHD17A	PAB	chr16_hap1_hsa15	15750077	15753012	*
ABHD17A	PAB	chr16_hap1_hsa15	16269231	16272158	*
ABHD17A	PAB	chr16_hap1_hsa15	18090487	18093423	*
ABHD17A	PAB	chr16_hap1_hsa15	19552224	19555159	*
ABHD17A	PAB	chr16_hap1_hsa15	21120020	21122950	*
ABHD17A	PAB	chr16_hap1_hsa15	22135825	22138755	*
ABHD17A	PAB	chr16_hap1_hsa15	23552966	23555893	*
ABHD17A	PAB	chr16_hap1_hsa15	24195745	24198672	*
ABHD17A	PAB	chr18_hap1_hsa16	44739768	44742712	*
ABHD17A	PAB	chr20_hap1_hsa19	1649289	1653631	ANC
ABHD17A	SSY	chr17	11572116	11580697	ANC
ABHD17A	SSY	chr20	50644143	50651328	*
BAGE	HSA	chr1	142524709	142554300	*
BAGE	HSA	chr1	143379181	143408769	*
BAGE	HSA	chr1	143758276	143772831	*
BAGE	HSA	chr13	10020577	10036824	*
BAGE	HSA	chr13	10910839	10914857	*
BAGE	HSA	chr13	13544896	13581708
BAGE	HSA	chr13	13570624	13581296	*
BAGE	HSA	chr13	13741212	13756830
BAGE	HSA	chr14	3500758	3517205
BAGE	HSA	chr15	5380256	5396701
BAGE	HSA	chr2	89535961	89550541	*
BAGE	HSA	chr2	90175773	90205389	*
BAGE	HSA	chr2	91877565	91907121	*
BAGE	HSA	chr21	6951308	6989507	*
BAGE	HSA	chr21	7936138	7940163	*
BAGE	HSA	chr21	10610348	10650856
BAGE	HSA	chr22	6602968	6619211	*
BAGE	HSA	chr22	11152023	11156041	*
BAGE	PTR	chr12_hap1_hsa2a	31989260	32003745	*
BAGE	PTR	chr16_hap1_hsa15	17589966	17613017	*
BAGE	PTR	chr16_hap1_hsa15	18613890	18622293	*
BAGE	PTR	chr22_hap1_hsa21	7997171	7998406	*
BAGE	PTR	chr5_hap1_hsa6	172571509	172572649	*
BAGE	PPA	chr12_mat_hsa2a	34595268	34612635	*
BAGE	PPA	chr15_mat_hsa14	9367797	9369045	*
BAGE	PPA	chr16_pat_hsa15	15237144	15247991	*
BAGE	PPA	chr16_pat_hsa15	15794875	15803286	*
BAGE	PPA	chr5_pat_hsa6	180632118	180633258	*
BAGE	GGO	chr12_pat_hsa2a	636546	698419	*
BAGE	GGO	chr12_pat_hsa2a	21263927	21285755
BAGE	GGO	chr12_pat_hsa2a	22658115	22771740	*
BAGE	GGO	chr12_pat_hsa2a	24639578	24682858	*
BAGE	GGO	chr12_pat_hsa2a	30688172	30709310
BAGE	GGO	chr13_pat_hsa9	12369404	12416399
BAGE	GGO	chr13_pat_hsa9	13292264	13313069	*
BAGE	GGO	chr13_pat_hsa9	14309051	14370469
BAGE	GGO	chr13_pat_hsa9	15558153	15601066
BAGE	GGO	chr13_pat_hsa9	16816857	16878395
BAGE	GGO	chr14_pat_hsa13	4018098	4041109	*
BAGE	GGO	chr14_pat_hsa13	6754195	6815874
BAGE	GGO	chr14_pat_hsa13	7012288	7078224
BAGE	GGO	chr14_pat_hsa13	21909666	21987559	*
BAGE	GGO	chr14_pat_hsa13	22875850	22937373
BAGE	GGO	chr14_pat_hsa13	23285946	23296484
BAGE	GGO	chr14_pat_hsa13	24379236	24407633	*
BAGE	GGO	chr14_pat_hsa13	24580331	24653974
BAGE	GGO	chr16_pat_hsa15	14396080	14473830
BAGE	GGO	chr16_pat_hsa15	15937727	15944865	*
BAGE	GGO	chr17_mat_hsa18	22520159	22563060	*
BAGE	GGO	chr17_mat_hsa18	23514351	23574612
BAGE	GGO	chr17_mat_hsa18	24673315	24734735
BAGE	GGO	chr17_mat_hsa18	26360645	26381467	*
BAGE	GGO	chr17_mat_hsa18	27551728	27560580
BAGE	GGO	chr17_mat_hsa18	28358757	28395067
BAGE	GGO	chr17_mat_hsa18	28427522	28485653
BAGE	GGO	chr17_mat_hsa18	28566808	28590589
BAGE	GGO	chr17_mat_hsa18	28890984	28913353
BAGE	GGO	chr17_mat_hsa18	29880986	29917585	*
BAGE	GGO	chr17_mat_hsa18	31035559	31095630
BAGE	GGO	chr17_mat_hsa18	31837114	31898632	*
BAGE	GGO	chr17_mat_hsa18	32536631	32615856	*
BAGE	GGO	chr22_mat_hsa21	4545644	4607469
BAGE	GGO	chr22_mat_hsa21	4804450	4827473
BAGE	GGO	chr22_mat_hsa21	5659913	5721692	*
BAGE	GGO	chr22_mat_hsa21	5918194	5941212
BAGE	GGO	chr22_mat_hsa21	6529642	6591443
BAGE	GGO	chr22_mat_hsa21	6784500	6807523	*
BAGE	GGO	chr22_mat_hsa21	7818116	7854722
BAGE	GGO	chr22_mat_hsa21	8463871	8477686	*
BAGE	GGO	chr22_mat_hsa21	9794701	9815535	*
BAGE	GGO	chr23_mat_hsa22	3721580	3783076	*
BAGE	GGO	chr23_mat_hsa22	5129828	5152834	*
BAGE	GGO	chrY_pat_hsaY	45131907	45182097	*
BAGE	GGO	chrY_pat_hsaY	46125953	46148968
BAGE	GGO	chrY_pat_hsaY	46872833	46934294	*
BAGE	GGO	chrY_pat_hsaY	52231947	52293697	*
BAGE	PPY	chr1_hap1_hsa1	10174470	10236876
BAGE	PPY	chr10_hap1_hsa12	46641898	46673852
BAGE	PPY	chr6_hap1_hsa7	56891889	56950044
BAGE	PPY	chr6_hap1_hsa7	104457245	104521027
BAGE	PPY	chr6_hap1_hsa7	104642208	104679418
BAGE	PPY	chr6_hap1_hsa7	148500825	148606435
BAGE	PAB	chr1_hap1_hsa1	10186792	10249211
BAGE	PAB	chr10_hap1_hsa12	46785502	46817491
BAGE	PAB	chr6_hap1_hsa7	55314273	55371853
BAGE	PAB	chr6_hap1_hsa7	102870303	102928860
BAGE	PAB	chr6_hap1_hsa7	103056294	103093487
BAGE	PAB	chr6_hap1_hsa7	146924930	147027006
IGSF3	HSA	chr1	116587843	116628411	ANC
IGSF3	HSA	chr2	91919326	91954926	*
IGSF3	HSA	chr13	13593502	13629006	*
IGSF3	HSA	chr22	18991356	19007970	*
IGSF3	PTR	chr1_hap1_hsa1	113804953	113845456	ANC
IGSF3	PTR	chr12_hap1_hsa2a	31938272	31971391	*
IGSF3	PPA	chr1_pat_hsa1	109229941	109270488	ANC
IGSF3	PPA	chr12_mat_hsa2a	34544256	34577401	*
IGSF3	GGO	chr1_pat_hsa1	120975648	121068144	ANC
IGSF3	GGO	chr12_pat_hsa2a	716237	746854	*
IGSF3	GGO	chr13_pat_hsa9	12323554	12354268	*
IGSF3	GGO	chr13_pat_hsa9	13242640	13273374	*
IGSF3	GGO	chr13_pat_hsa9	14387951	14418663	*
IGSF3	GGO	chr13_pat_hsa9	15508194	15538924	*
IGSF3	GGO	chr13_pat_hsa9	16768668	16799384	*
IGSF3	GGO	chr14_pat_hsa13	6705332	6736017	*
IGSF3	GGO	chr14_pat_hsa13	6968557	6999291	*
IGSF3	GGO	chr14_pat_hsa13	24426951	24457710	*
IGSF3	GGO	chr17_mat_hsa18	22470503	22501252	*
IGSF3	GGO	chr17_mat_hsa18	23465009	23495733	*
IGSF3	GGO	chr17_mat_hsa18	24764623	24790766	*
IGSF3	GGO	chr17_mat_hsa18	26310705	26341430	*
IGSF3	GGO	chr17_mat_hsa18	28413967	28444677	*
IGSF3	GGO	chr17_mat_hsa18	29831650	29862371	*
IGSF3	GGO	chr17_mat_hsa18	30986012	31016656	*
IGSF3	GGO	chr17_mat_hsa18	31788942	31819663	*
IGSF3	GGO	chr17_mat_hsa18	32545427	32576119	*
IGSF3	GGO	chr22_mat_hsa21	4624986	4655690	*
IGSF3	GGO	chr22_mat_hsa21	5739144	5769904	*
IGSF3	GGO	chr22_mat_hsa21	6608895	6639653	*
IGSF3	GGO	chr22_mat_hsa21	7873612	7893140	*
IGSF3	GGO	chr22_mat_hsa21	8414241	8444964	*
IGSF3	GGO	chr22_mat_hsa21	9756077	9775796	*
IGSF3	GGO	chr23_mat_hsa22	3800581	3831308	*
IGSF3	GGO	chrY_pat_hsaY	46952206	46971395	*
IGSF3	GGO	chrY_pat_hsaY	52311140	52341836	*
IGSF3	PPY	chr1_hap1_hsa1	113083195	113123731	ANC
IGSF3	PAB	chr1_hap1_hsa1	116075006	116115536	ANC
IGSF3	SSY	chr19	69245275	69286161	ANC
FGFR3	HSA	chr4	1792414	1805738	ANC
FGFR3	PTR	chr3_hap1_hsa4	2174223	2187536	ANC
FGFR3	PPA	chr3_pat_hsa4	2124145	2137464	ANC
FGFR3	GGO	chr3_pat_hsa4	10373717	10387247	ANC
FGFR3	GGO	chr16_pat_hsa15	4672078	4684264
FGFR3	GGO	chr12_pat_hsa2a	4641364	4653709
FGFR3	GGO	chr14_pat_hsa13	8148224	8160165
FGFR3	GGO	chrY_pat_hsaY	51234609	51248353
FGFR3	GGO	chr17_mat_hsa18	31445	41587
FGFR3	GGO	chr13_pat_hsa9	31431	41768
FGFR3	GGO	chr14_pat_hsa13	30333	40448
FGFR3	PAB	chr3_hap1_hsa4	1822334	1835628	ANC
FGFR3	PPY	chr3_hap1_hsa4	1828341	1841636	ANC
FGFR3	SSY	chr16	11080750	11094071	ANC
SAFB2	HSA	chr19	5573926	5609397	ANC
SAFB2	PTR	chr20_hap1_hsa19	7933193	7968637	ANC
SAFB2	PPA	chr20_pat_hsa19	9983748	10019232	ANC
SAFB2	GGO	chr20_mat_hsa19	11378218	11413701	ANC
SAFB2	GGO	chr14_pat_hsa13	8045771	8058946	M
SAFB2	GGO	chrY_pat_hsaY	51337875	51351033	M
SAFB2	GGO	chr16_pat_hsa15	4569525	4582726	M
SAFB2	GGO	chr17_mat_hsa18	196175	209823	M
SAFB2	GGO	chr12_pat_hsa2a	4538874	4552072	M
SAFB2	GGO	chr13_pat_hsa9	196362	209452	M
SAFB2	GGO	chr14_pat_hsa13	194312	208457	M
SAFB2	PAB	chr20_hap1_hsa19	5499212	5534775	ANC
SAFB2	PPY	chr20_hap1_hsa19	5500100	5535683	ANC
SAFB2	SSY	chr17	15323323	15359692	ANC
C1QTNF3	HSA	chr5	34142507	34165050	ANC
C1QTNF3	PTR	chr4_hap1_hsa5	78733143	78755699	ANC
C1QTNF3	PPA	chr4_mat_hsa5	76267038	76289591	ANC
C1QTNF3	GGO	chr19_pat_hsa5x17	79647680	79670224	ANC
C1QTNF3	GGO	chr17_mat_hsa18	107690	130204
C1QTNF3	GGO	chr14_pat_hsa13	106545	129051
C1QTNF3	GGO	chr13_pat_hsa9	107877	130381
C1QTNF3	PAB	chr4_hap1_hsa5	34596501	34619070	ANC
C1QTNF3	PPY	chr4_hap1_hsa5	34501969	34524542	ANC
C1QTNF3	SSY	chr16	70331140	70354294	ANC
LETM1	HSA	chr4	1809954	1854630	ANC
LETM1	PTR	chr3_hap1_hsa4	2191895	2230341	ANC
LETM1	PPA	chr3_pat_hsa4	2141769	2180206	ANC
LETM1	GGO	chr3_pat_hsa4	10393056	10429511	ANC
LETM1	GGO	chr16_pat_hsa15	4626838	4663586
LETM1	GGO	chr12_pat_hsa2a	4596324	4632861
LETM1	GGO	chr14_pat_hsa13	8103017	8139766
LETM1	GGO	chrY_pat_hsaY	51254391	51290062
LETM1	PAB	chr3_hap1_hsa4	1840386	1877602	ANC
LETM1	PPY	chr3_hap1_hsa4	1846246	1883612	ANC
LETM1	SSY	chr16	11098815	11137826	ANC
KMT5	HSA	chr12	123386084	123404269	ANC
KMT5	HSA	chr13	13611841	13612804	*
KMT5	HSA	chr2	91937683	91938648	*
KMT5	PTR	chr10_hap1_hsa12	130223784	130241852	ANC
KMT5	PTR	chr12_hap1_hsa2a	31957671	31958641	*
KMT5	PPA	chr10_mat_hsa12	131477035	131495208	ANC
KMT5	PPA	chr12_mat_hsa2a	34563658	34564623	*
KMT5	GGO	chr1_pat_hsa1	103656963	103657886	ANC
KMT5	GGO	chr12_pat_hsa2a	727455	728420	*
KMT5	GGO	chr13_pat_hsa9	12342111	12343034	*
KMT5	GGO	chr13_pat_hsa9	13261193	13262116	*
KMT5	GGO	chr13_pat_hsa9	14399173	14400093	*
KMT5	GGO	chr13_pat_hsa9	15526755	15527678	*
KMT5	GGO	chr13_pat_hsa9	16787217	16788140	*
KMT5	GGO	chr14_pat_hsa13	6723827	6724792	*
KMT5	GGO	chr14_pat_hsa13	6987141	6988064	*
KMT5	GGO	chr14_pat_hsa13	24438189	24439154	*
KMT5	GGO	chr17_mat_hsa18	22489078	22490001	*
KMT5	GGO	chr17_mat_hsa18	23483557	23484480	*
KMT5	GGO	chr17_mat_hsa18	24763436	24764359	*
KMT5	GGO	chr17_mat_hsa18	26329266	26330189	*
KMT5	GGO	chr17_mat_hsa18	28425191	28426114	*
KMT5	GGO	chr17_mat_hsa18	29850209	29851129	*
KMT5	GGO	chr17_mat_hsa18	31004464	31005429	*
KMT5	GGO	chr17_mat_hsa18	31807509	31808432	*
KMT5	GGO	chr17_mat_hsa18	32563961	32564884	*
KMT5	GGO	chr22_mat_hsa21	4636211	4637176	*
KMT5	GGO	chr22_mat_hsa21	5750385	5751347	*
KMT5	GGO	chr22_mat_hsa21	6620131	6621093	*
KMT5	GGO	chr22_mat_hsa21	7884863	7885828	*
KMT5	GGO	chr22_mat_hsa21	8432775	8433740	*
KMT5	GGO	chr22_mat_hsa21	9763596	9764561	*
KMT5	GGO	chr23_mat_hsa22	3811804	3812769	*
KMT5	GGO	chrY_pat_hsaY	46963445	46964411	*
KMT5	GGO	chrY_pat_hsaY	52322357	52323280	*
KMT5	PPY	chr10_hap1_hsa12	122139741	122158716	ANC
KMT5	PPY	chr18_hap1_hsa16	34225458	34226286	*
KMT5	PPY	chr18_hap1_hsa16	34777970	34778793	*
KMT5	PAB	chr10_hap1_hsa12	122254139	122273124	ANC
KMT5	PAB	chr18_hap1_hsa16	35319004	35319832	*
KMT5	PAB	chr18_hap1_hsa16	34768261	34769084	*
KMT5	SSY	chr13	119175273	119193763	ANC
KMT5	SSY	chr3	50598861	50599785	*
TBC1D3	HSA	chr4	37859748	38106694	ANC
TBC1D3	PTR	chr3_hap1_hsa4	38211911	38461072	ANC
TBC1D3	PPA	chr3_pat_hsa4	38077014	38325867	ANC
TBC1D3	GGO	chr12_pat_hsa2a	23206541	23209828	*
TBC1D3	GGO	chr14_pat_hsa13	25387846	25391133	*
TBC1D3	GGO	chr16_pat_hsa15	17791536	17794823	*
TBC1D3	GGO	chr3_pat_hsa4	45919372	46169759	ANC
TBC1D3	PPY	chr3_hap1_hsa4	37253197	37502568	ANC
TBC1D3	PAB	chr3_hap1_hsa4	37213431	37469539	ANC
TBC1D3	SSY	chr16	44618116	44866770	ANC
TPM4	HSA	chr10	100996791	100999286	*
TPM4	HSA	chr19	16200778	16237076	ANC
TPM4	HSA	chr3	27634840	27637513	*
TPM4	HSA	chr8	69557985	69560578	*
TPM4	PTR	chr16_hap1_hsa15	16192969	16195452	*
TPM4	PTR	chr2_hap1_hsa3	31606865	31609560	*
TPM4	PTR	chr20_hap1_hsa19	18725382	18761798	ANC
TPM4	PTR	chr7_hap1_hsa8	77774691	77777208	*
TPM4	PTR	chr8_hap1_hsa10	112220787	112223314	*
TPM4	PPA	chr10_mat_hsa12	14837332	14839719	*
TPM4	PPA	chr16_pat_hsa15	13382516	13385007	*
TPM4	PPA	chr8_mat_hsa10	27581801	27584552	*
TPM4	PPA	chr20_pat_hsa19	20938945	20975280	ANC
TPM4	PPA	chr7_pat_hsa8	84857030	84859571	*
TPM4	PPA	chr8_mat_hsa10	112001251	112003647	*
TPM4	GGO	chr12_pat_hsa2a	23200608	23203103	*
TPM4	GGO	chr12_pat_hsa2a	29746125	29748625	*
TPM4	GGO	chr14_pat_hsa13	25381909	25384407	*
TPM4	GGO	chr16_pat_hsa15	17798259	17800754	*
TPM4	GGO	chr2_pat_hsa3	37481573	37484360	*
TPM4	GGO	chr20_mat_hsa19	22502035	22538410	ANC
TPM4	GGO	chr7_pat_hsa8	51253494	51255777	*
TPM4	GGO	chr8_pat_hsa10	112371826	112374216	*
TPM4	PAB	chr20_hap1_hsa19	16264072	16300450	ANC
TPM4	PAB	chr7_hap1_hsa8	84255083	84257701	*
TPM4	PAB	chr7_hap1_hsa8	107048117	107050636	*
TPM4	PPY	chr20_hap1_hsa19	16478382	16514657	ANC
TPM4	PPY	chr7_hap1_hsa8	81251800	81254367	*
TPM4	PPY	chr7_hap1_hsa8	105378886	105381405	*
TPM4	SSY	chr11	14105365	14107926	*
TPM4	SSY	chr13	42185175	42221866	ANC
TPM4	SSY	chr2	38546839	38549350	*
TEX14	HSA	chr17	59424550	59559923	ANC
TEX14	PTR	chr19_hap1_hsa17	71676932	71818747	ANC
TEX14	PPA	chr19_pat_hsa17	74723017	74864614	ANC
TEX14	GGO	chr12_pat_hsa2a	24358886	24388782	*
TEX14	GGO	chr12_pat_hsa2a	25517290	25547219	*
TEX14	GGO	chr12_pat_hsa2a	29207571	29237442	*
TEX14	GGO	chr16_pat_hsa15	16224139	16261251	*
TEX14	GGO	chr4_pat_hsa17x5	33351191	33493784	ANC
TEX14	PAB	chr19_hap1_hsa17	57171196	57312735	ANC
TEX14	PPY	chr19_hap1_hsa17	59995817	60137219	ANC
TEX14	SSY	chr20	15574197	15708994	ANC
DOK7	HSA	chr4	3463090	3494241	ANC
DOK7	PTR	chr3_hap1_hsa4	3863042	3890828	ANC
DOK7	PPA	chr3_pat_hsa4	3807930	3848227	ANC
DOK7	GGO	chr12_pat_hsa2a	22506306	22543273	*
DOK7	GGO	chr12_pat_hsa2a	24815951	24855034	*
DOK7	GGO	chr12_pat_hsa2a	30235950	30274652	*
DOK7	GGO	chr14_pat_hsa13	23422986	23460689	*
DOK7	GGO	chr16_pat_hsa15	15772564	15811536	*
DOK7	GGO	chr22_mat_hsa21	11244094	11281632
DOK7	GGO	chr3_pat_hsa4	12039581	12073116	ANC
DOK7	GGO	chrY_pat_hsaY	45307727	45345978	*
DOK7	PAB	chr3_hap1_hsa4	3505370	3535594	ANC
DOK7	PPY	chr3_hap1_hsa4	3508501	3539562	ANC
DOK7	SSY	chr16	12713740	12750342	ANC
HGFAC	HSA	chr4	3441752	3449270	ANC
HGFAC	PTR	chr3_hap1_hsa4	3838020	3845581	ANC
HGFAC	PPA	chr3_pat_hsa4	3785543	3793105	ANC
HGFAC	GGO	chr12_pat_hsa2a	22484795	22492254	*
HGFAC	GGO	chr12_pat_hsa2a	24868953	24876485	*
HGFAC	GGO	chr12_pat_hsa2a	30288788	30296320	*
HGFAC	GGO	chr14_pat_hsa13	23474608	23482139	*
HGFAC	GGO	chr16_pat_hsa15	15751068	15758599	*
HGFAC	GGO	chr22_mat_hsa21	11222681	11230214
HGFAC	GGO	chr3_pat_hsa4	12015238	12022779	ANC
HGFAC	GGO	chrY_pat_hsaY	45359843	45367376	*
HGFAC	PAB	chr3_hap1_hsa4	3483571	3491109	ANC
HGFAC	PPY	chr3_hap1_hsa4	3486724	3494259	ANC
HGFAC	SSY	chr16	12692393	12699942	ANC
CDK2AP2	HSA	chr11	67501174	67502839	ANC
CDK2AP2	HSA	chr13	12793534	12794407	*
CDK2AP2	HSA	chr14	6607421	6608294	*
CDK2AP2	HSA	chr15	16566056	16566929	*
CDK2AP2	HSA	chr21	9807129	9808002	*
CDK2AP2	HSA	chr7	10607062	10608003	*
CDK2AP2	HSA	chr9	40807453	40808326	*
CDK2AP2	HSA	chr9	42013629	42014502	*
CDK2AP2	HSA	chr9	47784601	47785474	*
CDK2AP2	HSA	chr9	80199151	80199961	*
CDK2AP2	HSA	chr9	80336346	80337219	*
CDK2AP2	PTR	chr11_hap1_hsa9	52892137	52893010	*
CDK2AP2	PTR	chr14_hap1_hsa13	13081527	13082400	*
CDK2AP2	PTR	chr14_hap1_hsa13	15430659	15431467	*
CDK2AP2	PTR	chr15_hap1_hsa14	15058341	15059214	*
CDK2AP2	PTR	chr16_hap1_hsa15	16021588	16022397	*
CDK2AP2	PTR	chr17_hap1_hsa18	11598042	11598915	*
CDK2AP2	PTR	chr17_hap1_hsa18	13417185	13418058	*
CDK2AP2	PTR	chr21_hap1_hsa20	35812922	35813686	*
CDK2AP2	PTR	chr22_hap1_hsa21	10583037	10583910	*
CDK2AP2	PTR	chr22_hap1_hsa21	12351197	12352070	*
CDK2AP2	PTR	chr23_hap1_hsa22	11607813	11608622	*
CDK2AP2	PTR	chr23_hap1_hsa22	13131191	13132064	*
CDK2AP2	PTR	chr6_hap1_hsa7	16282384	16283325	*
CDK2AP2	PTR	chr9_hap1_hsa11	69827688	69829359	ANC
CDK2AP2	PPA	chr11_mat_hsa9	53869774	53870647	*
CDK2AP2	PPA	chr15_mat_hsa14	13838491	13839349	*
CDK2AP2	PPA	chr15_mat_hsa14	15432823	15433696	*
CDK2AP2	PPA	chr16_pat_hsa15	13211716	13212525	*
CDK2AP2	PPA	chr21_mat_hsa20	32743203	32743977	*
CDK2AP2	PPA	chr23_pat_hsa22	20268783	20269656	*
CDK2AP2	PPA	chr23_pat_hsa22	22223503	22224376	*
CDK2AP2	PPA	chr6_mat_hsa7	15304765	15305706	*
CDK2AP2	PPA	chr9_pat_hsa11	68734077	68735748	ANC
CDK2AP2	GGO	chr11_mat_hsa2b	34318876	34319642	*
CDK2AP2	GGO	chr11_mat_hsa2b	34895491	34896301	*
CDK2AP2	GGO	chr12_pat_hsa2a	21750414	21751269	*
CDK2AP2	GGO	chr12_pat_hsa2a	29592254	29593112	*
CDK2AP2	GGO	chr13_pat_hsa9	17991998	17992845	*
CDK2AP2	GGO	chr14_pat_hsa13	22466110	22466967	*
CDK2AP2	GGO	chr14_pat_hsa13	24837455	24838308	*
CDK2AP2	GGO	chr15_pat_hsa14	44247735	44248591	*
CDK2AP2	GGO	chr15_pat_hsa14	44643064	44643937	*
CDK2AP2	GGO	chr16_pat_hsa15	14850642	14851497	*
CDK2AP2	GGO	chr16_pat_hsa15	18173809	18174666	*
CDK2AP2	GGO	chr22_mat_hsa21	11729867	11730724	*
CDK2AP2	GGO	chr23_mat_hsa22	9846034	9846892	*
CDK2AP2	GGO	chr23_mat_hsa22	10326494	10327352	*
CDK2AP2	GGO	chr6_mat_hsa7	17905312	17906250	*
CDK2AP2	GGO	chr9_pat_hsa11	75435250	75436916	ANC
CDK2AP2	PAB	chr6_hap1_hsa7	74848305	74849246	*
CDK2AP2	PAB	chr9_hap1_hsa11	7143395	7145061	ANC
CDK2AP2	PAB	chrY_hap2_hsaY	58051838	58052694	*
CDK2AP2	PPY	chr6_hap1_hsa7	76414684	76415628	*
CDK2AP2	PPY	chr9_hap1_hsa11	7157696	7159362	ANC
CDK2AP2	PPY	chrY_hap2_hsaY	43764603	43765459	*
CDK2AP2	SSY	chr1	96319354	96321019	ANC
CDK2AP2	SSY	chr3	99411758	99412699	*
ABCD1	HSA	chrX	151998519	152014374	ANC
ABCD1	PTR	chrX_hap1_hsaX	151190702	151206556	ANC
ABCD1	PPA	chrX_mat_hsaX	153765324	153781207	ANC
ABCD1	GGO	chr12_pat_hsa2a	25320710	25322446	*
ABCD1	GGO	chr12_pat_hsa2a	24584484	24586213	*
ABCD1	GGO	chr12_pat_hsa2a	22769824	22771560	*
ABCD1	GGO	chr14_pat_hsa13	23866895	23868633	*
ABCD1	GGO	chr16_pat_hsa15	15361181	15362919	*
ABCD1	GGO	chr16_pat_hsa15	16027119	16028854	*
ABCD1	GGO	chr18_pat_hsa16	37747350	37751537	*
ABCD1	GGO	chr18_pat_hsa16	65434798	65438985	*
ABCD1	GGO	chr18_pat_hsa16	69170991	69175178	*
ABCD1	GGO	chr18_pat_hsa16	67151860	67156047	*
ABCD1	GGO	chr8_pat_hsa10	80461524	80465717	*
ABCD1	GGO	chrX_mat_hsaX	165410348	165430296	ANC
ABCD1	PAB	chrX_hap1_hsaX	160294899	160310671	ANC
ABCD1	PPY	chrX_hap1_hsaX	158686543	158702335	ANC
ABCD1	SSY	chrX	156118760	156134540	ANC
CES3	HSA	chr16	72755566	72769449	ANC
CES3	PTR	chr17_hap1_hsa18	12664920	12677166	*
CES3	PTR	chr18_hap1_hsa16	65007083	65020990	ANC
CES3	PTR	chr22_hap1_hsa21	11302941	11315185	*
CES3	PTR	chr23_hap1_hsa22	12331712	12344027	*
CES3	PPA	chr11_mat_hsa9	58761480	58774421	*
CES3	PPA	chr18_pat_hsa16	76490531	76504419	ANC
CES3	GGO	chr18_pat_hsa16	96100709	96112486	ANC
CES3	GGO	chr12_pat_hsa2a	25825730	25836703	*
CES3	GGO	chr16_pat_hsa15	16447562	16459002	*
CES3	GGO	chr12_pat_hsa2a	29121761	29133188	*
CES3	GGO	chr14_pat_hsa13	26278631	26289741	*
CES3	GGO	chr18_pat_hsa16	96179892	96189375	*
CES3	GGO	chr12_pat_hsa2a	24162727	24171945	*
CES3	PAB	chr18_hap1_hsa16	66385968	66399872	ANC
CES3	PPY	chr18_hap1_hsa16	64257600	64271498	ANC
CES3	SSY	chr11	26762575	26776147	ANC
CCT8	HSA	chr1	147603430	147605290	*
CCT8	HSA	chr21	27419768	27437088	ANC
CCT8	PTR	chr1_hap1_hsa1	107466445	107468307	*
CCT8	PTR	chr22_hap1_hsa21	29838611	29855975	ANC
CCT8	PPA	chr1_pat_hsa1	102524052	102525912	*
CCT8	PPA	chr22_pat_hsa21	25240125	25257676	ANC
CCT8	GGO	chr1_pat_hsa1	114856611	114858454	*
CCT8	GGO	chr14_pat_hsa13	25050201	25052226	*
CCT8	GGO	chr16_pat_hsa15	16975305	16977368	*
CCT8	GGO	chr22_mat_hsa21	30962848	30980085	ANC
CCT8	PAB	chr1_hap1_hsa1	111072015	111073861	*
CCT8	PAB	chr22_hap1_hsa21	39254946	39271969	ANC
CCT8	PPY	chr1_hap1_hsa1	108083312	108085158	*
CCT8	PPY	chr22_hap1_hsa21	41819604	41836648	ANC
CCT8	SSY	chr5	101082828	101100283	ANC
IF3	HSA	chr11	8066061	8075350	ANC
IF3	HSA	chr12	5038793	5039332	*
IF3	HSA	chr13	10773915	10774961	*
IF3	HSA	chr13	13705229	13706276	*
IF3	HSA	chr13	13918551	13919597	*
IF3	HSA	chr14	5943504	5944550	*
IF3	HSA	chr2	58256258	58257503	*
IF3	HSA	chr21	7798952	7799998	*
IF3	HSA	chr21	10795864	10796910	*
IF3	HSA	chr22	11017267	11018313	*
IF3	PTR	chr1_hap1_hsa1	98634489	98635718	*
IF3	PTR	chr10_hap1_hsa12	12206622	12207163	*
IF3	PTR	chr16_hap1_hsa15	17453284	17454331	*
IF3	PTR	chr16_hap1_hsa15	18529859	18530907	*
IF3	PTR	chr9_hap1_hsa11	12122358	12131623	ANC
IF3	PPA	chr1_pat_hsa1	99251317	99252363	*
IF3	PPA	chr10_mat_hsa12	10582261	10582802	*
IF3	PPA	chr16_pat_hsa15	15101466	15102513	*
IF3	PPA	chr16_pat_hsa15	15720726	15721773	*
IF3	PPA	chr9_pat_hsa11	10410750	10420008	ANC
IF3	GGO	chr12_pat_hsa2a	812996	814043	*
IF3	GGO	chr12_pat_hsa2a	30561584	30562631	*
IF3	GGO	chr13_pat_hsa9	13201519	13202565	*
IF3	GGO	chr13_pat_hsa9	15467072	15468119	*
IF3	GGO	chr13_pat_hsa9	16700045	16701092	*
IF3	GGO	chr14_pat_hsa13	6638843	6639890	*
IF3	GGO	chr14_pat_hsa13	24497827	24498879	*
IF3	GGO	chr17_mat_hsa18	23423919	23424965	*
IF3	GGO	chr17_mat_hsa18	26269584	26270631	*
IF3	GGO	chr17_mat_hsa18	28484755	28485802	*
IF3	GGO	chr17_mat_hsa18	30944847	30945894	*
IF3	GGO	chr22_mat_hsa21	4722400	4723447	*
IF3	GGO	chr22_mat_hsa21	5836602	5837649	*
IF3	GGO	chr22_mat_hsa21	6704601	6705648	*
IF3	GGO	chr22_mat_hsa21	8348553	8349600	*
IF3	GGO	chr23_mat_hsa22	3898542	3899589	*
IF3	GGO	chr23_mat_hsa22	16245742	16246791	*
IF3	GGO	chr23_mat_hsa22	17763628	17764673	*
IF3	GGO	chr9_pat_hsa11	14362742	14377278	ANC
IF3	GGO	chrY_pat_hsaY	47041216	47042263	*
IF3	GGO	chrY_pat_hsaY	52408193	52409236	*
IF3	PAB	chr1_hap1_hsa1	100079668	100081700	*
IF3	PAB	chr10_hap1_hsa12	5073042	5073582	*
IF3	PAB	chr13_hap1_hsa9	106347666	106348930	*
IF3	PAB	chr23_hap1_hsa22	25017670	25018723	*
IF3	PAB	chr9_hap1_hsa11	69305295	69314679	ANC
IF3	PPY	chr1_hap1_hsa1	99874697	99876903	*
IF3	PPY	chr10_hap1_hsa12	5081638	5082178	*
IF3	PPY	chr13_hap1_hsa9	105708792	105710056	*
IF3	PPY	chr23_hap1_hsa22	28934858	28935911	*
IF3	PPY	chr9_hap1_hsa11	68217427	68226832	ANC
IF3	SSY	chr19	78790391	78791628	*
IF3	SSY	chr5	149955669	149956199	*
IF3	SSY	chr6	48371699	48381324	ANC
RGS12	HSA	chr4	3291719	3439692	ANC
RGS12	PTR	chr3_hap1_hsa4	3687002	3836108	ANC
RGS12	PPA	chr3_pat_hsa4	3632844	3783631	ANC
RGS12	GGO	chr12_pat_hsa2a	22471107	22482844	*
RGS12	GGO	chr12_pat_hsa2a	24878432	24890634	*
RGS12	GGO	chr12_pat_hsa2a	30298267	30310469	*
RGS12	GGO	chr14_pat_hsa13	23484086	23496291	*
RGS12	GGO	chr16_pat_hsa15	15736765	15749121	*
RGS12	GGO	chr22_mat_hsa21	11208770	11220741	*
RGS12	GGO	chr3_pat_hsa4	11865218	12013326	ANC
RGS12	GGO	chrY_pat_hsaY	45369323	45381595	*
RGS12	PAB	chr3_hap1_hsa4	3333199	3481500	ANC
RGS12	PPY	chr3_hap1_hsa4	3336322	3484651	ANC
RGS12	SSY	chr16	12541104	12690443	ANC
ZCCHC2	HSA	chr18	62725900	62781454	ANC
ZCCHC2	HSA	chr2	103734605	103734826	*
ZCCHC2	PTR	chr12_hap1_hsa2a	19554498	19554672	*
ZCCHC2	PTR	chr16_hap1_hsa15	13092223	13092444	*
ZCCHC2	PTR	chr17_hap1_hsa18	72569858	72625426	ANC
ZCCHC2	PPA	chr12_mat_hsa2a	24434426	24434600	*
ZCCHC2	PPA	chr17_mat_hsa18	80044054	80099588	ANC
ZCCHC2	GGO	chr12_pat_hsa2a	22668494	22668993	*
ZCCHC2	GGO	chr12_pat_hsa2a	24689998	24690221	*
ZCCHC2	GGO	chr12_pat_hsa2a	25124999	25125132	*
ZCCHC2	GGO	chr12_pat_hsa2a	41122544	41122765	*
ZCCHC2	GGO	chr16_pat_hsa15	15937273	15937406	*
ZCCHC2	GGO	chr16_pat_hsa15	21793296	21793519	*
ZCCHC2	GGO	chr16_pat_hsa15	23026694	23026917	*
ZCCHC2	GGO	chr17_mat_hsa18	91850393	91906253	ANC
ZCCHC2	GGO	chr3_pat_hsa4	124879630	124879763	*
ZCCHC2	GGO	chrY_pat_hsaY	45182712	45182935	*
ZCCHC2	GGO	chrY_pat_hsaY	45811058	45811191	*
ZCCHC2	PAB	chr12_hap1_hsa2a	33308810	33309031	*
ZCCHC2	PAB	chr17_hap1_hsa18	77359664	77415208	ANC
ZCCHC2	PPY	chr12_hap1_hsa2a	34349437	34349658	*
ZCCHC2	PPY	chr17_hap1_hsa18	77460580	77516241	ANC
ZCCHC2	SSY	chr1	23982641	24038865	ANC

## Sheet: Table S5. Gorilla amplified gen
Table S5. Gorilla amplified gene CDS
Consensus coding sequneces for the gorilla-amplified genes.
Gene	CDS
ABHD17A	ATGAACGGGCTGTCGCTGAGTGAGCTCTGCTGCCTCTTCTGCTGCCCGCCCTGCCCCGGCCgCATCGCTGCCAAGCTCGCCTTCCTGCcGCCGGAGGCCACCTACTCCCTGGTGCCTGAGCCCGAGCCGGGGCCtGGTGGGGCCAGGGCCGCCCCCTTGGGGACCCTGCgGGCCTCCTCGGGCgCACCCGGGCGCTGGAAGCTGCACCTGACGGAGCGTGCCGACTTCCAGTACAGCCAGCGCGAGCTGGACACCATCGAGGTCTTCCCCACCAAGAGCGCCCGcGGCAACCGCGTCTCCTGCATGTATGTTCGCTGCGTGCCTGGTGCCAGGTACACGGTCCTCTTCTCGCACGGCAATGCCGTGGACCTGGGCCAGATGAGCAGCTTCTACATTGGC…
BAGE2	ATGTATCATTATCCTTGTGCTGCGGGAGCCGGCTCCTTTCAGGATTTCAGTCACATCTTCCTGCTTTGTCCAGAACACATTGACCAAGCTCCTGAAAGATGTAAGGAAGATGCAAACTGTGCAGTGTGCGACAGCCCGGGAGACCTCTTAGATCAGTTCTTTTGTATTACTTGTGGTCAGCACTATCATGGAATGTGCCTGGATATAGCGGTTACTCCATTAAAACGTGCAGGTTGGCAATGTCCTGAGTGCAAAGTGTGCCAGAATTGCAAGCAATCGGGAGAAGATAGCAAGATGCTAGTGTGTGACACGTGTGACAAAGGGTATCATACTTTTTGTCTTCAACGAATTATGAAATCTGTACCAACCAATGGCTGGAAATGCAAA
C1QTNF3	ATGCTTTGGAGGCAGCTCGTCTATTGGCAACTGCTGGCTTTGTTTTTCCTCCCTTTTTGCCTGTGTCAAGATGAATACATGGAGGTGAGCGGAAGAACTAATAcAGTGGTGGCAAGAATAGTGCAAAGCCACCAGCAGACTGGCCGTAGCGGCTCCAGGAGGGAGAAAGTGAGAGAGCGGAGCCATCCTAAAACTGGGACTGTGGATAATAACACTTCTACAGACCTAAAATCCCTGAGACCAGATGAGCTACCGCACCCCGAGGTAGACGACCTAGCCCAGATCACCACATTCTGGGGCCAGTCTCCACAAACCGGAGGACTACCCCCAGACTGCAGTAAGTGTTGTCATGGAGACTACAGCTTTCGAGGCTACCAAGGCCCCCCTGGGCCACCGGGC…
CES4A	ATGAGGTGGATTCTGTGCTCGAGCCTCACCCTCTGCCTGATGGCGCAGACGGCCTTGGGTGCCTTGCACACCAAGAGGCCTCAAGTGGTCACCAAATATGGAACCCTGCAAGGAAAACAGATGCATGTGGGGAAGACACCCATCCAAGTCTTTTTAGGAGTCCCCTTCTCCAGACCTCCTCTAGGTATCCTCAGGTTTGCACCTCCAGAACCCCCGGAGCCCTGGAAAGGAATCAGAGATGCTACCACCTACCCGCCTGGGTGCCTGCAGGAGTCCTGGGGCCAGCTGGCCTCGATGTACGTCAGCACGCGGGAACAGTACAAGTGGCTGCGCTTCAGCGAGGACTGTCTGTACCTGAACGTGTACGCGCCGGCGCGCGCGCCCGGGGATCCCCAGCTG…
FGFR3	ATGGGCGCCCCTGCCTGCGCCCTCGCGCTCTGCGTGGCCGTGGCCATCGTGGCCGGCGCCTCCTCGGAGTCCTTGGGGACGGAGCAGCGCGTCGTGGGGCGAGCGGCAGAAGTCCCGGGCCCAGAGCCCGGCCAGCAGGAGCAGTTGGTCTTCGGCAGCGGGGATGCTGTGGAGCTGAGCTGTCCCCCGCCCGGGGGTGGTCCCATGGGGCCCACTGTCTGGGTCAAGGATGGCGCAGGGCTGGTGCCCTCGGAGCGTGTCCTGGTGGGGCCCCAGCGGCTGCAGGTGCTGAATGCCTCCCACGAGGACTCCGGGGCCTACAGCTGCCGGCAGCGGCTCACGCAGCGTGTACTGTGCCACTTCAGTGTGCGGGTGACAGACGCTCCATCCTCGGGaGAT…
FRG1	ATGGATAAGGGAACCTATATACATGCACTCGACAATGGTCTTTTTACCCTGGGAGCTCCACACAAAGAAGTTGATGAGGGCCCTAGTCCTCCAGAGCAGTTTACGGCTGTCAAATTATCTGATTCCAGAATCGCCCTGAAGTCTGGCTATGGAAAATATCTTGGTATAAATTCAGATGGACTTGTTGTTGGGCGTTCAGATGCAATTGGACCAAGAGAACAATGGGAACCAGTCTTTCAAAATGGGAAAATGGCTTTGTTGGCCTCAAATAGCTGCTTTATTAGATGCAATGAAGCAGGGGACATAGAAGCAAAAAGTAAAACAGCAGGAGAAGAAGAAATGATCAAGATTAGATCCTGTGCTGAAAGAGAAACCAAGAAAAAAGATGACATTCCAGAA…
IGSF3-GGT	ATGGACTCTTCCTTCCCCTATGCCATCTACACCCAGCGCATCTGCGAAGGGAAGATCTTCATAGAAAGAGTCCAGGGGAACCCAACCCTATTGCACATCACAGATCTTCAGGCCCGGGATGCCGGAGAATATGAATGCCACACACCCAGCACCGATAAGCAATACTTTGGGATTTACAGTGCAAAGATGAACCTAGTGGTGATCCCAGACTCCCTGCAGACCACTGCCATGCCCCAGACTCTGCACAGAGTGGAGCAGGACCCACTGGAGCTCACTTGTGAGGTGGCCTCGGAGACCGTTCAGCACAGCCACCTGTCTGTGGCCTGGCTCTGGCAGAAAGTTGGCGAGAAGCCCGTGGAGGTCATCTCCCTGAGCCGAGATTTCATGCTTCACTCCGGC…
LRPAP1	ATGGCGCCGCGGAGGGTCAGGTCGTTTCTGCGCGGGCTCCCGGCGCTGCTACTGCTGCTGCTCTTCCTCGGGCCCTGGCCCGCGGCGAGCCACGGCGGCAAGTACTCGCGGGAGAAGAACCAGCCCAAGCCGTCCCCGAAACGCGAGTCCGGAGAGGAGTTCCGCATGGAGAAGTTGAACCAGCTGTGGGAGAAGGCCCAGCGGCTGCATCTTCCTCCCGTGAGGCTGGCCGAGCTCCACGCTGATCTGAAGATACAGGAGAGGGACGAACTCGCCTGGAAGAAACTAAAGCTTGACGGCTTGGACGAAGATGGGGAGAAGGAAGCGAGACTCATACGCAACCTCAATGTCATCTTGGCCAAGTATGGTCTGGACGGGAAGAAGGACGCTCGGCAGGTG…
SAFB2	ATGCGCGTGGAGCGCGAGCGCAGGAAGGAGCAGGAGCGCATCCACCGCGAGCGCGAGGAGCTGCGGCGCCAGCAGGAGCAGCCGCGTTACGAGCAGGAGCGGCGGCCCGGGCGGAGGCCCTACGACCTGGACAGACGAGATGATGCCTATTGGCCGGAAGGAAAGCGTGTGGCGATGGAGGACCGATATCGTGCAGACTTTCCCCGGCCAGACCACCGCTTTCACGACTTCGATCATCGAGACCGGGGCCAGTACCAGGACCACGCCATCGACAGGCGGGAGGGTTCGAGGCCAATGATGGGAGACCACCGGGATGGGCAGCACTATGGAGATGACCGCCATGGCCACGGAGGACCCCCAGAGCGCCACGGCCGGGACTCCCGTGATGGCTGGGGGGGC…
TPTE	ATGCTGAAAATGTTGCTTCATATAGCAAGATTAAGAAAATTGTGCATTCAATTGTATCATCCTTTGCATTTGGGTTTGGAGTTTTCCTGGTCTTACTGGATGTCACTCTCGTCCTTGCTGACCTAATTTTCACTGACAGCAAACTTTATATTCCTTTGGAGTATCGTTCTATTTCTCTAGCTATTGCCTTATTTTTTCTCATGGATGTTCTTCTTCGAGTATTTGTAGAAGGGAGACAGCAGTATTTTTCTGACTTATTTAACATTTTAGATACTGCCATTATTGTGATTCTTCTGCTGGTTGATGTCGTTTACATTTTTTTTGACATTAAGTTGCTTAGGAATATTCCCAGATGGACACATTTACTTCGACTTCTACGACTTATTATTCTGTTAAGAA…

## Sheet: Table S6. Gorilla amplified gen
Table S6. Gorilla amplified gene TPMs
Transcripts per million (TPM) in gorilla for the acrocentric-amplified gene families. Ancestral (ANC) and duplicated copies are separtaed where they can be confidently distinguished.
Gene	TPM	TPM in Fibroblasts	TPM in Testes	Notes
ABHD17A	4.46469	2.88624	16.9348
ABHD17A_ANC	1.465	1.59786	0.413516
BAGE	34.9413	0	149.613
C1QTNF3	0.290028	0.3192	0
C1QTNF3_ANC	51.7487	65.836	1.87114
CES4A_ANC	0.411012	0.424353	0
DOK7	3.06015	0.368163	11.2411	* Duplicated transcript structure is unmodified, so may not be accurately distinguished
DOK7_ANC	2.97622	0	12.7899
FGFR3	1.7574	0	7.55218
FGFR3_ANC	0.442204	0	1.90031
FRG1	52.8667	47.3221	74.0483
FRG1_ANC	16.67	6.15958	15.0884
IGSF3-GGT	6.4645	0	29.3516
GGT_ANC	10.5705	0	45.425
IGSF3_ANC	26.7132	24.631	50.1869
HGFAC_ANC	0.243973	0	0.585527
LETM1_ANC	28.7512	14.8455	66.6308
LRPAP1	211.056	84.4608	589.321	* Duplicated transcript structure is unmodified, so may not be accurately distinguished
LRPAP1_ANC	198.397	67.5893	507.224
SAFB2	5.9831	0	25.7169
SAFB2_ANC	43.5788	27.7859	104.798
TPTE	4.22201	2.55655	11.4034
TPTE_ANC	1.33425	0	3.98757

## Sheet: Table S7. Positive selection te
Table S7. Positive selection testing
dN/dS and significance of the positive selection test as computed by BUSTED on selected foreground branches for each gene. Foreground branches are highlighted in the corresponding supplementary figures. Each p-value was multiplied by the number tests run (14) for Bonferroni correction.
Gene	dN/dS	p-value	Corr. p-value	Signficant p<0.05?
ABHD17A	0.1268	0.4547	6.3658
BAGE2	0.8949	0.5	7
C1QTNF3	0.3459	0.5	7
CES4A	0.7548	0.5	7
FGFR3	0.6321	0.1335	1.869
FRG1	1.169	0.001341	0.018774	*
FRG1 (Orang)	1.018	3.68e-09	5.152e-08	*
GGT	1.031	9.877e-07	1.38278e-05	*
HGFAC	0.43	0.208	2.912
IGSF3	0.7965	0.5	7
LETM1	0.5007	0.5	7
LRPAP1	1.107	0.02109	0.29526
SAFB2	1.512	0.04247	0.59458
TPTE	0.5957	0.5	7

## Sheet: Table S8. Gorilla GGT FISH summ
Table S8. Gorilla GGT FISH summary
Summary of FISH results using BAC probe RP11-341D18 (AL356585.7) mapping to the GGT–IGSF3–BAGE locus on metaphase chromosomes from multiple Gorilla gorilla individuals. Signal intensity is reported semi-quantitatively (+ to ++++), and localization is specified when outside the pericentromeric region. Very weak signals are indicated as “weak,” differences between haplotypes are shown with “/,” and…
	GGO	GGO1	GGO2	GGO5	GGO9	GGO14
Sex	female	female	male	female	male	male
chr1 (HSA1)	weak p cen	weak p cen	weak p cen	weak p cen	weak p cen	weak +/-
chr12 (HSA2A)	++ p ter; p cen	++ p ter; p cen	++ p ter; p cen	++ p ter; p cen	++ p ter; p cen	++ p ter; p cen
chr13 (HSA9)	++++	++++	++++	++++	++++	++++
chr14 (HSA13)	++	+	+	+	+	+
chr16 (HSA15)	+/+++	+/+++	+/+++	+/+++	+/+++	+/+++
chr17 (HSA18)	++++	++++	++++	++++	++++	++++
chr22 (HSA21)	++++	+++	+++	+++	+++	+++
chr23 (HSA22)	++ q cen; p cen	++ q cen; p cen	++ q cen; p cen	++ q cen; p cen	++ q cen; p cen	++ q cen; p cen
chrY			++		+	++
